# Supplementary material for: Heterobimetallic Pd–K carbene complexes via one-electron reductions of palladium radical carbenes
Source: Chem Sci. 2016 Mar 24;7(7):4444–52. doi: 10.1039/c6sc00948d (PMC6014298; doi:10.1039/c6sc00948d)
Supplement: SC-007-C6SC00948D-s003 [file SC-007-C6SC00948D-s003.cif]

# Electronic Supplementary Material (ESI) for Chemical Science.
# This journal is © The Royal Society of Chemistry 2016

####################################################################### 
# 
# This file contains crystal structure data downloaded from the 
# Cambridge Structural Database (CSD) hosted by the Cambridge 
# Crystallographic Data Centre (CCDC).
# 
# Full information about CCDC data access policies and citation 
# guidelines are available at http://www.ccdc.cam.ac.uk/access/V1 
# 
# Audit and citation data items may have been added by the CCDC. 
# Please retain this information to preserve the provenance of 
# this file and to allow appropriate attribution of the data. 
# 
#######################################################################

data_pc43
_database_code_depnum_ccdc_archive 'CCDC 1436940'
_audit_update_record             
;
2015-11-13 deposited with the CCDC.
2016-03-22 downloaded from the CCDC.
;

_audit_creation_method           SHELXL-97
_chemical_name_systematic        
; 
 ? 
;
_chemical_name_common            ?
_chemical_melting_point          ?
_chemical_formula_moiety         ?
_chemical_formula_sum            'C40 H60 N P2 Pd'
_chemical_formula_weight         723.23

loop_
_atom_type_symbol
_atom_type_description
_atom_type_scat_dispersion_real
_atom_type_scat_dispersion_imag
_atom_type_scat_source
C C 0.0033 0.0016 'International Tables Vol C Tables 4.2.6.8 and 6.1.1.4'
H H 0.0000 0.0000 'International Tables Vol C Tables 4.2.6.8 and 6.1.1.4'
N N 0.0061 0.0033 'International Tables Vol C Tables 4.2.6.8 and 6.1.1.4'
P P 0.1023 0.0942 'International Tables Vol C Tables 4.2.6.8 and 6.1.1.4'
Pd Pd -0.9988 1.0072 'International Tables Vol C Tables 4.2.6.8 and 6.1.1.4'

_symmetry_cell_setting           triclinic
_symmetry_space_group_name_H-M   P-1

loop_
_symmetry_equiv_pos_as_xyz
'x, y, z'
'-x, -y, -z'

_cell_length_a                   9.9475(7)
_cell_length_b                   13.7704(10)
_cell_length_c                   14.6585(10)
_cell_angle_alpha                98.9950(19)
_cell_angle_beta                 100.8508(18)
_cell_angle_gamma                97.3666(18)
_cell_volume                     1921.9(2)
_cell_formula_units_Z            2
_cell_measurement_temperature    120(2)
_cell_measurement_reflns_used    ?
_cell_measurement_theta_min      ?
_cell_measurement_theta_max      ?

_exptl_crystal_description       block
_exptl_crystal_colour            ?
_exptl_crystal_size_max          0.09
_exptl_crystal_size_mid          0.09
_exptl_crystal_size_min          0.06
_exptl_crystal_density_meas      ?
_exptl_crystal_density_diffrn    1.250
_exptl_crystal_density_method    'not measured'
_exptl_crystal_F_000             766
_exptl_absorpt_coefficient_mu    0.593
_exptl_absorpt_correction_type   multi-scan
_exptl_absorpt_correction_T_min  0.6875
_exptl_absorpt_correction_T_max  0.7457
_exptl_absorpt_process_details   
'Bruker AXS area detector scaling and absorption correction'

_exptl_special_details           
; 
 ? 
;

_diffrn_ambient_temperature      120(2)
_diffrn_radiation_wavelength     0.71073
_diffrn_radiation_type           MoK\a
_diffrn_radiation_source         'fine-focus sealed tube'
_diffrn_radiation_monochromator  graphite
_diffrn_measurement_device_type  'Bruker APEX-II'
_diffrn_measurement_method       ?
_diffrn_detector_area_resol_mean ?
_diffrn_standards_number         ?
_diffrn_standards_interval_count ?
_diffrn_standards_interval_time  ?
_diffrn_standards_decay_%        ?
_diffrn_reflns_number            47002
_diffrn_reflns_av_R_equivalents  0.0350
_diffrn_reflns_av_sigmaI/netI    0.0217
_diffrn_reflns_limit_h_min       -11
_diffrn_reflns_limit_h_max       11
_diffrn_reflns_limit_k_min       -16
_diffrn_reflns_limit_k_max       16
_diffrn_reflns_limit_l_min       -17
_diffrn_reflns_limit_l_max       17
_diffrn_reflns_theta_min         1.89
_diffrn_reflns_theta_max         25.00
_reflns_number_total             6761
_reflns_number_gt                6096
_reflns_threshold_expression     >2sigma(I)

_computing_data_collection       ?
_computing_cell_refinement       ?
_computing_data_reduction        ?
_computing_structure_solution    'SHELXS-97 (Sheldrick, 1990)'
_computing_structure_refinement  'SHELXL-97 (Sheldrick, 1997)'
_computing_molecular_graphics    ?
_computing_publication_material  ?

_refine_special_details          
; 
 Refinement of F^2^ against ALL reflections.  The weighted R-factor wR and 
 goodness of fit S are based on F^2^, conventional R-factors R are based 
 on F, with F set to zero for negative F^2^. The threshold expression of 
 F^2^ > 2sigma(F^2^) is used only for calculating R-factors(gt) etc. and is 
 not relevant to the choice of reflections for refinement.  R-factors based 
 on F^2^ are statistically about twice as large as those based on F, and R- 
 factors based on ALL data will be even larger. 
;

_refine_ls_structure_factor_coef Fsqd
_refine_ls_matrix_type           full
_refine_ls_weighting_scheme      calc
_refine_ls_weighting_details     
'calc w=1/[\s^2^(Fo^2^)+(0.0290P)^2^+1.4353P] where P=(Fo^2^+2Fc^2^)/3'
_atom_sites_solution_primary     direct
_atom_sites_solution_secondary   difmap
_atom_sites_solution_hydrogens   geom
_refine_ls_hydrogen_treatment    mixed
_refine_ls_extinction_method     none
_refine_ls_extinction_coef       ?
_refine_ls_number_reflns         6761
_refine_ls_number_parameters     416
_refine_ls_number_restraints     0
_refine_ls_R_factor_all          0.0302
_refine_ls_R_factor_gt           0.0253
_refine_ls_wR_factor_ref         0.0624
_refine_ls_wR_factor_gt          0.0606
_refine_ls_goodness_of_fit_ref   1.039
_refine_ls_restrained_S_all      1.039
_refine_ls_shift/su_max          0.003
_refine_ls_shift/su_mean         0.000

loop_
_atom_site_label
_atom_site_type_symbol
_atom_site_fract_x
_atom_site_fract_y
_atom_site_fract_z
_atom_site_U_iso_or_equiv
_atom_site_adp_type
_atom_site_occupancy
_atom_site_symmetry_multiplicity
_atom_site_calc_flag
_atom_site_refinement_flags
_atom_site_disorder_assembly
_atom_site_disorder_group
Pd Pd 0.807045(15) 0.837234(11) 0.651654(11) 0.01836(6) Uani 1 1 d . . .
P1 P 0.94622(5) 0.73444(4) 0.59103(4) 0.01883(12) Uani 1 1 d . . .
P2 P 0.72522(5) 0.95588(4) 0.74369(4) 0.01631(11) Uani 1 1 d . . .
C11 C 1.1011(2) 0.84841(15) 0.75360(15) 0.0216(4) Uani 1 1 d . . .
C10 C 1.3847(2) 0.63478(15) 0.80883(15) 0.0219(4) Uani 1 1 d . . .
C12 C 1.0976(2) 0.76051(15) 0.68804(15) 0.0212(4) Uani 1 1 d . . .
C13 C 1.1935(2) 0.69736(15) 0.70509(14) 0.0201(4) Uani 1 1 d . . .
H13 H 1.1915 0.6411 0.6579 0.024 Uiso 1 1 calc R . .
C14 C 1.2931(2) 0.71367(15) 0.78937(14) 0.0187(4) Uani 1 1 d . . .
C15 C 1.2961(2) 0.80055(15) 0.85418(14) 0.0204(4) Uani 1 1 d . . .
H15 H 1.3628 0.8146 0.9121 0.024 Uiso 1 1 calc R . .
C16 C 1.2045(2) 0.86679(15) 0.83653(15) 0.0219(4) Uani 1 1 d . . .
H16 H 1.2121 0.9259 0.8816 0.026 Uiso 1 1 calc R . .
C17 C 1.2916(2) 0.53418(17) 0.79930(18) 0.0315(5) Uani 1 1 d . . .
H17A H 1.2355 0.5146 0.7348 0.047 Uiso 1 1 calc R . .
H17B H 1.2303 0.5403 0.8443 0.047 Uiso 1 1 calc R . .
H17C H 1.3495 0.4835 0.8127 0.047 Uiso 1 1 calc R . .
H H 0.567(2) 0.7349(17) 0.5891(16) 0.018(6) Uiso 1 1 d . . .
C18 C 1.4784(2) 0.62452(17) 0.73701(16) 0.0272(5) Uani 1 1 d . . .
H18A H 1.4210 0.6084 0.6728 0.041 Uiso 1 1 calc R . .
H18B H 1.5326 0.5712 0.7477 0.041 Uiso 1 1 calc R . .
H18C H 1.5414 0.6875 0.7446 0.041 Uiso 1 1 calc R . .
C19 C 1.4750(2) 0.65969(18) 0.90832(16) 0.0324(5) Uani 1 1 d . . .
H19A H 1.5321 0.6076 0.9176 0.049 Uiso 1 1 calc R . .
H19B H 1.4157 0.6635 0.9547 0.049 Uiso 1 1 calc R . .
H19C H 1.5353 0.7239 0.9166 0.049 Uiso 1 1 calc R . .
C20 C 1.0087(2) 1.31771(15) 0.91878(15) 0.0229(5) Uani 1 1 d . . .
C21 C 1.0034(2) 1.00972(15) 0.78150(14) 0.0212(4) Uani 1 1 d . . .
C22 C 0.8807(2) 1.04791(15) 0.79158(14) 0.0180(4) Uani 1 1 d . . .
C23 C 0.8849(2) 1.14537(15) 0.83526(14) 0.0197(4) Uani 1 1 d . . .
H23 H 0.8003 1.1683 0.8410 0.024 Uiso 1 1 calc R . .
C25 C 1.1306(2) 1.17412(15) 0.85831(14) 0.0208(4) Uani 1 1 d . . .
H25 H 1.2173 1.2171 0.8802 0.025 Uiso 1 1 calc R . .
C24 C 1.0097(2) 1.21086(14) 0.87106(14) 0.0187(4) Uani 1 1 d . . .
C C 0.9900(2) 0.90616(17) 0.73555(17) 0.0328(6) Uani 1 1 d . . .
C26 C 1.1282(2) 1.07709(16) 0.81488(15) 0.0234(5) Uani 1 1 d . . .
H26 H 1.2130 1.0554 0.8074 0.028 Uiso 1 1 calc R . .
C27 C 1.1552(2) 1.37241(16) 0.96651(17) 0.0305(5) Uani 1 1 d . . .
H27A H 1.2116 1.3765 0.9188 0.046 Uiso 1 1 calc R . .
H27B H 1.1976 1.3359 1.0136 0.046 Uiso 1 1 calc R . .
H27C H 1.1500 1.4398 0.9976 0.046 Uiso 1 1 calc R . .
C28 C 0.9231(2) 1.31690(17) 0.99557(17) 0.0333(5) Uani 1 1 d . . .
H28A H 0.8267 1.2869 0.9665 0.050 Uiso 1 1 calc R . .
H28B H 0.9259 1.3854 1.0276 0.050 Uiso 1 1 calc R . .
H28C H 0.9618 1.2779 1.0416 0.050 Uiso 1 1 calc R . .
C29 C 0.9448(3) 1.37390(16) 0.84366(18) 0.0336(6) Uani 1 1 d . . .
H29A H 1.0012 1.3753 0.7957 0.050 Uiso 1 1 calc R . .
H29B H 0.9419 1.4422 0.8735 0.050 Uiso 1 1 calc R . .
H29C H 0.8503 1.3401 0.8138 0.050 Uiso 1 1 calc R . .
C33 C 0.8449(3) 0.57378(18) 0.66251(18) 0.0342(5) Uani 1 1 d . . .
H33A H 0.7621 0.6035 0.6691 0.051 Uiso 1 1 calc R . .
H33B H 0.9188 0.6004 0.7186 0.051 Uiso 1 1 calc R . .
H33C H 0.8228 0.5013 0.6560 0.051 Uiso 1 1 calc R . .
C32 C 1.0043(2) 0.75898(16) 0.48335(16) 0.0254(5) Uani 1 1 d . . .
H32 H 0.9221 0.7388 0.4295 0.031 Uiso 1 1 calc R . .
C31 C 0.8932(2) 0.59885(15) 0.57522(15) 0.0213(4) Uani 1 1 d . . .
H31 H 0.9763 0.5665 0.5691 0.026 Uiso 1 1 calc R . .
C35 C 1.0509(3) 0.87130(18) 0.4935(2) 0.0409(6) Uani 1 1 d . . .
H35A H 1.0668 0.8863 0.4329 0.061 Uiso 1 1 calc R . .
H35B H 1.1370 0.8923 0.5416 0.061 Uiso 1 1 calc R . .
H35C H 0.9786 0.9071 0.5126 0.061 Uiso 1 1 calc R . .
C34 C 0.7813(2) 0.55835(16) 0.48587(17) 0.0316(5) Uani 1 1 d . . .
H34A H 0.8154 0.5753 0.4309 0.047 Uiso 1 1 calc R . .
H34B H 0.6980 0.5880 0.4909 0.047 Uiso 1 1 calc R . .
H34C H 0.7588 0.4858 0.4785 0.047 Uiso 1 1 calc R . .
C36 C 1.1169(3) 0.70061(19) 0.45876(18) 0.0350(6) Uani 1 1 d . . .
H36A H 1.0838 0.6291 0.4517 0.053 Uiso 1 1 calc R . .
H36B H 1.2003 0.7203 0.5094 0.053 Uiso 1 1 calc R . .
H36C H 1.1391 0.7149 0.3994 0.053 Uiso 1 1 calc R . .
C42 C 0.5909(2) 1.02208(15) 0.69125(15) 0.0199(4) Uani 1 1 d . . .
H42 H 0.5840 1.0799 0.7398 0.024 Uiso 1 1 calc R . .
C43 C 0.7850(3) 0.8700(2) 0.90187(18) 0.0418(6) Uani 1 1 d . . .
H43A H 0.8081 0.8156 0.8590 0.063 Uiso 1 1 calc R . .
H43B H 0.7527 0.8439 0.9538 0.063 Uiso 1 1 calc R . .
H43C H 0.8676 0.9209 0.9275 0.063 Uiso 1 1 calc R . .
C44 C 0.6275(3) 0.99892(19) 0.91265(17) 0.0387(6) Uani 1 1 d . . .
H44A H 0.5496 1.0238 0.8772 0.058 Uiso 1 1 calc R . .
H44B H 0.7059 1.0535 0.9368 0.058 Uiso 1 1 calc R . .
H44C H 0.5993 0.9725 0.9657 0.058 Uiso 1 1 calc R . .
C45 C 0.4494(2) 0.95419(16) 0.66134(16) 0.0248(5) Uani 1 1 d . . .
H45A H 0.3794 0.9912 0.6336 0.037 Uiso 1 1 calc R . .
H45B H 0.4236 0.9315 0.7168 0.037 Uiso 1 1 calc R . .
H45C H 0.4547 0.8964 0.6145 0.037 Uiso 1 1 calc R . .
C46 C 0.6345(2) 1.06190(17) 0.60822(16) 0.0288(5) Uani 1 1 d . . .
H46A H 0.6435 1.0061 0.5605 0.043 Uiso 1 1 calc R . .
H46B H 0.7239 1.1064 0.6303 0.043 Uiso 1 1 calc R . .
H46C H 0.5643 1.0988 0.5804 0.043 Uiso 1 1 calc R . .
C51 C 0.58263(19) 0.74656(14) 0.47172(14) 0.0172(4) Uani 1 1 d . . .
C52 C 0.6592(2) 0.79960(15) 0.41853(15) 0.0211(4) Uani 1 1 d . . .
H52 H 0.7357 0.8495 0.4507 0.025 Uiso 1 1 calc R . .
C53 C 0.6262(2) 0.78118(17) 0.32081(15) 0.0256(5) Uani 1 1 d . . .
H53 H 0.6815 0.8182 0.2878 0.031 Uiso 1 1 calc R . .
C54 C 0.5144(2) 0.71004(17) 0.26939(15) 0.0264(5) Uani 1 1 d . . .
C55 C 0.4375(2) 0.65787(16) 0.32107(15) 0.0252(5) Uani 1 1 d . . .
H55 H 0.3602 0.6090 0.2883 0.030 Uiso 1 1 calc R . .
C56 C 0.4698(2) 0.67466(15) 0.41869(15) 0.0212(4) Uani 1 1 d . . .
H56 H 0.4144 0.6367 0.4510 0.025 Uiso 1 1 calc R . .
C57 C 0.4784(3) 0.6920(2) 0.16280(16) 0.0382(6) Uani 1 1 d . . .
H57A H 0.5596 0.6763 0.1381 0.057 Uiso 1 1 calc R . .
H57B H 0.4505 0.7519 0.1417 0.057 Uiso 1 1 calc R . .
H57C H 0.4018 0.6360 0.1393 0.057 Uiso 1 1 calc R . .
N N 0.61756(18) 0.76538(14) 0.56737(12) 0.0199(4) Uani 1 1 d . . .
C41 C 0.6706(2) 0.91642(16) 0.84770(15) 0.0258(5) Uani 1 1 d . . .
H41 H 0.5878 0.8629 0.8236 0.031 Uiso 1 1 calc R . .

loop_
_atom_site_aniso_label
_atom_site_aniso_U_11
_atom_site_aniso_U_22
_atom_site_aniso_U_33
_atom_site_aniso_U_23
_atom_site_aniso_U_13
_atom_site_aniso_U_12
Pd 0.01543(9) 0.01639(9) 0.02001(9) -0.00389(6) 0.00015(6) 0.00489(6)
P1 0.0168(3) 0.0149(3) 0.0223(3) -0.0028(2) 0.0015(2) 0.0047(2)
P2 0.0177(3) 0.0139(2) 0.0164(3) 0.0002(2) 0.0025(2) 0.0039(2)
C11 0.0170(10) 0.0171(10) 0.0277(11) -0.0027(9) 0.0032(9) 0.0022(8)
C10 0.0221(11) 0.0226(11) 0.0229(11) 0.0066(9) 0.0054(9) 0.0068(9)
C12 0.0175(10) 0.0194(10) 0.0238(11) -0.0019(9) 0.0015(8) 0.0042(8)
C13 0.0196(10) 0.0182(10) 0.0210(11) -0.0030(8) 0.0051(8) 0.0049(8)
C14 0.0170(10) 0.0200(10) 0.0212(11) 0.0059(8) 0.0073(8) 0.0038(8)
C15 0.0195(10) 0.0235(11) 0.0170(10) 0.0030(8) 0.0027(8) 0.0020(8)
C16 0.0214(11) 0.0193(10) 0.0226(11) -0.0036(9) 0.0063(9) 0.0015(8)
C17 0.0335(13) 0.0264(12) 0.0391(14) 0.0141(10) 0.0103(11) 0.0072(10)
C18 0.0261(11) 0.0272(12) 0.0322(12) 0.0068(10) 0.0099(10) 0.0117(9)
C19 0.0337(13) 0.0362(13) 0.0283(12) 0.0085(10) 0.0013(10) 0.0140(11)
C20 0.0212(11) 0.0146(10) 0.0310(12) 0.0017(9) 0.0035(9) 0.0018(8)
C21 0.0198(10) 0.0225(11) 0.0191(10) -0.0016(8) 0.0010(8) 0.0072(8)
C22 0.0181(10) 0.0176(10) 0.0181(10) 0.0027(8) 0.0034(8) 0.0033(8)
C23 0.0174(10) 0.0182(10) 0.0244(11) 0.0027(8) 0.0061(8) 0.0048(8)
C25 0.0169(10) 0.0216(11) 0.0218(11) 0.0031(9) 0.0021(8) 0.0000(8)
C24 0.0212(10) 0.0157(10) 0.0198(10) 0.0043(8) 0.0044(8) 0.0031(8)
C 0.0216(11) 0.0292(12) 0.0391(14) -0.0116(10) -0.0033(10) 0.0092(10)
C26 0.0167(10) 0.0271(12) 0.0260(11) 0.0004(9) 0.0044(9) 0.0075(9)
C27 0.0266(12) 0.0173(11) 0.0420(14) -0.0008(10) 0.0006(10) 0.0010(9)
C28 0.0354(13) 0.0216(12) 0.0397(14) -0.0075(10) 0.0119(11) 0.0039(10)
C29 0.0357(13) 0.0173(11) 0.0440(15) 0.0043(10) -0.0015(11) 0.0071(10)
C33 0.0371(13) 0.0284(13) 0.0395(14) 0.0067(11) 0.0145(11) 0.0045(10)
C32 0.0225(11) 0.0271(12) 0.0300(12) 0.0086(10) 0.0080(9) 0.0082(9)
C31 0.0206(10) 0.0155(10) 0.0255(11) -0.0018(8) 0.0024(9) 0.0049(8)
C35 0.0291(13) 0.0318(14) 0.0707(19) 0.0199(13) 0.0220(13) 0.0081(11)
C34 0.0320(13) 0.0169(11) 0.0374(14) -0.0034(10) -0.0067(10) 0.0037(9)
C36 0.0381(14) 0.0413(14) 0.0345(14) 0.0115(11) 0.0168(11) 0.0195(11)
C42 0.0170(10) 0.0194(10) 0.0239(11) 0.0030(8) 0.0045(8) 0.0065(8)
C43 0.0436(15) 0.0446(15) 0.0337(14) 0.0215(12) -0.0058(12) -0.0021(12)
C44 0.0459(15) 0.0431(15) 0.0240(12) -0.0024(11) 0.0160(11) -0.0067(12)
C45 0.0181(10) 0.0270(12) 0.0295(12) 0.0056(9) 0.0034(9) 0.0058(9)
C46 0.0226(11) 0.0343(13) 0.0345(13) 0.0177(10) 0.0060(10) 0.0093(10)
C51 0.0154(10) 0.0181(10) 0.0185(10) 0.0019(8) 0.0021(8) 0.0084(8)
C52 0.0160(10) 0.0222(11) 0.0246(11) 0.0045(9) 0.0019(8) 0.0048(8)
C53 0.0231(11) 0.0344(13) 0.0250(12) 0.0125(10) 0.0092(9) 0.0110(9)
C54 0.0251(11) 0.0366(13) 0.0194(11) 0.0041(9) 0.0029(9) 0.0158(10)
C55 0.0188(10) 0.0287(12) 0.0237(11) -0.0021(9) -0.0022(9) 0.0065(9)
C56 0.0179(10) 0.0215(11) 0.0246(11) 0.0048(9) 0.0040(9) 0.0042(8)
C57 0.0341(13) 0.0604(17) 0.0210(12) 0.0068(12) 0.0027(10) 0.0164(12)
N 0.0172(9) 0.0232(9) 0.0184(9) 0.0029(8) 0.0048(8) -0.0001(7)
C41 0.0293(12) 0.0243(11) 0.0207(11) 0.0056(9) 0.0020(9) -0.0042(9)

_geom_special_details            
; 
 All esds (except the esd in the dihedral angle between two l.s. planes) 
 are estimated using the full covariance matrix.  The cell esds are taken 
 into account individually in the estimation of esds in distances, angles 
 and torsion angles; correlations between esds in cell parameters are only 
 used when they are defined by crystal symmetry.  An approximate (isotropic) 
 treatment of cell esds is used for estimating esds involving l.s. planes. 
;

loop_
_geom_bond_atom_site_label_1
_geom_bond_atom_site_label_2
_geom_bond_distance
_geom_bond_site_symmetry_2
_geom_bond_publ_flag
Pd C 2.019(2) . ?
Pd N 2.0787(18) . ?
Pd P2 2.2841(5) . ?
Pd P1 2.2983(5) . ?
P1 C12 1.821(2) . ?
P1 C31 1.840(2) . ?
P1 C32 1.844(2) . ?
P2 C22 1.817(2) . ?
P2 C42 1.831(2) . ?
P2 C41 1.847(2) . ?
C11 C16 1.402(3) . ?
C11 C12 1.415(3) . ?
C11 C 1.451(3) . ?
C10 C19 1.524(3) . ?
C10 C14 1.532(3) . ?
C10 C18 1.534(3) . ?
C10 C17 1.536(3) . ?
C12 C13 1.386(3) . ?
C13 C14 1.398(3) . ?
C13 H13 0.9500 . ?
C14 C15 1.400(3) . ?
C15 C16 1.388(3) . ?
C15 H15 0.9500 . ?
C16 H16 0.9500 . ?
C17 H17A 0.9800 . ?
C17 H17B 0.9800 . ?
C17 H17C 0.9800 . ?
C18 H18A 0.9800 . ?
C18 H18B 0.9800 . ?
C18 H18C 0.9800 . ?
C19 H19A 0.9800 . ?
C19 H19B 0.9800 . ?
C19 H19C 0.9800 . ?
C20 C24 1.529(3) . ?
C20 C29 1.531(3) . ?
C20 C27 1.533(3) . ?
C20 C28 1.535(3) . ?
C21 C26 1.405(3) . ?
C21 C22 1.413(3) . ?
C21 C 1.457(3) . ?
C22 C23 1.385(3) . ?
C23 C24 1.396(3) . ?
C23 H23 0.9500 . ?
C25 C26 1.382(3) . ?
C25 C24 1.396(3) . ?
C25 H25 0.9500 . ?
C26 H26 0.9500 . ?
C27 H27A 0.9800 . ?
C27 H27B 0.9800 . ?
C27 H27C 0.9800 . ?
C28 H28A 0.9800 . ?
C28 H28B 0.9800 . ?
C28 H28C 0.9800 . ?
C29 H29A 0.9800 . ?
C29 H29B 0.9800 . ?
C29 H29C 0.9800 . ?
C33 C31 1.521(3) . ?
C33 H33A 0.9800 . ?
C33 H33B 0.9800 . ?
C33 H33C 0.9800 . ?
C32 C36 1.524(3) . ?
C32 C35 1.532(3) . ?
C32 H32 1.0000 . ?
C31 C34 1.526(3) . ?
C31 H31 1.0000 . ?
C35 H35A 0.9800 . ?
C35 H35B 0.9800 . ?
C35 H35C 0.9800 . ?
C34 H34A 0.9800 . ?
C34 H34B 0.9800 . ?
C34 H34C 0.9800 . ?
C36 H36A 0.9800 . ?
C36 H36B 0.9800 . ?
C36 H36C 0.9800 . ?
C42 C46 1.522(3) . ?
C42 C45 1.533(3) . ?
C42 H42 1.0000 . ?
C43 C41 1.529(3) . ?
C43 H43A 0.9800 . ?
C43 H43B 0.9800 . ?
C43 H43C 0.9800 . ?
C44 C41 1.524(3) . ?
C44 H44A 0.9800 . ?
C44 H44B 0.9800 . ?
C44 H44C 0.9800 . ?
C45 H45A 0.9800 . ?
C45 H45B 0.9800 . ?
C45 H45C 0.9800 . ?
C46 H46A 0.9800 . ?
C46 H46B 0.9800 . ?
C46 H46C 0.9800 . ?
C51 N 1.354(3) . ?
C51 C52 1.407(3) . ?
C51 C56 1.411(3) . ?
C52 C53 1.383(3) . ?
C52 H52 0.9500 . ?
C53 C54 1.392(3) . ?
C53 H53 0.9500 . ?
C54 C55 1.386(3) . ?
C54 C57 1.509(3) . ?
C55 C56 1.382(3) . ?
C55 H55 0.9500 . ?
C56 H56 0.9500 . ?
C57 H57A 0.9800 . ?
C57 H57B 0.9800 . ?
C57 H57C 0.9800 . ?
N H 0.76(2) . ?
C41 H41 1.0000 . ?

loop_
_geom_angle_atom_site_label_1
_geom_angle_atom_site_label_2
_geom_angle_atom_site_label_3
_geom_angle
_geom_angle_site_symmetry_1
_geom_angle_site_symmetry_3
_geom_angle_publ_flag
C Pd N 178.97(9) . . ?
C Pd P2 81.80(6) . . ?
N Pd P2 97.79(5) . . ?
C Pd P1 82.15(6) . . ?
N Pd P1 98.20(5) . . ?
P2 Pd P1 163.689(19) . . ?
C12 P1 C31 103.37(9) . . ?
C12 P1 C32 108.03(10) . . ?
C31 P1 C32 106.95(10) . . ?
C12 P1 Pd 100.58(7) . . ?
C31 P1 Pd 118.47(7) . . ?
C32 P1 Pd 117.77(7) . . ?
C22 P2 C42 106.81(9) . . ?
C22 P2 C41 105.16(10) . . ?
C42 P2 C41 106.28(10) . . ?
C22 P2 Pd 101.61(7) . . ?
C42 P2 Pd 120.79(7) . . ?
C41 P2 Pd 114.74(7) . . ?
C16 C11 C12 116.58(18) . . ?
C16 C11 C 124.86(19) . . ?
C12 C11 C 118.18(18) . . ?
C19 C10 C14 112.17(17) . . ?
C19 C10 C18 108.99(18) . . ?
C14 C10 C18 110.09(17) . . ?
C19 C10 C17 107.65(18) . . ?
C14 C10 C17 108.99(17) . . ?
C18 C10 C17 108.87(18) . . ?
C13 C12 C11 121.13(19) . . ?
C13 C12 P1 125.28(15) . . ?
C11 C12 P1 113.18(15) . . ?
C12 C13 C14 122.21(18) . . ?
C12 C13 H13 118.9 . . ?
C14 C13 H13 118.9 . . ?
C13 C14 C15 116.42(18) . . ?
C13 C14 C10 119.61(18) . . ?
C15 C14 C10 123.85(18) . . ?
C16 C15 C14 122.09(19) . . ?
C16 C15 H15 119.0 . . ?
C14 C15 H15 119.0 . . ?
C15 C16 C11 121.46(18) . . ?
C15 C16 H16 119.3 . . ?
C11 C16 H16 119.3 . . ?
C10 C17 H17A 109.5 . . ?
C10 C17 H17B 109.5 . . ?
H17A C17 H17B 109.5 . . ?
C10 C17 H17C 109.5 . . ?
H17A C17 H17C 109.5 . . ?
H17B C17 H17C 109.5 . . ?
C10 C18 H18A 109.5 . . ?
C10 C18 H18B 109.5 . . ?
H18A C18 H18B 109.5 . . ?
C10 C18 H18C 109.5 . . ?
H18A C18 H18C 109.5 . . ?
H18B C18 H18C 109.5 . . ?
C10 C19 H19A 109.5 . . ?
C10 C19 H19B 109.5 . . ?
H19A C19 H19B 109.5 . . ?
C10 C19 H19C 109.5 . . ?
H19A C19 H19C 109.5 . . ?
H19B C19 H19C 109.5 . . ?
C24 C20 C29 108.57(17) . . ?
C24 C20 C27 111.92(17) . . ?
C29 C20 C27 109.06(18) . . ?
C24 C20 C28 109.84(17) . . ?
C29 C20 C28 109.99(19) . . ?
C27 C20 C28 107.45(18) . . ?
C26 C21 C22 116.22(18) . . ?
C26 C21 C 125.83(19) . . ?
C22 C21 C 117.93(19) . . ?
C23 C22 C21 121.35(18) . . ?
C23 C22 P2 125.91(15) . . ?
C21 C22 P2 112.74(15) . . ?
C22 C23 C24 122.05(18) . . ?
C22 C23 H23 119.0 . . ?
C24 C23 H23 119.0 . . ?
C26 C25 C24 122.06(19) . . ?
C26 C25 H25 119.0 . . ?
C24 C25 H25 119.0 . . ?
C23 C24 C25 116.60(18) . . ?
C23 C24 C20 119.99(17) . . ?
C25 C24 C20 123.39(18) . . ?
C11 C C21 121.98(19) . . ?
C11 C Pd 118.57(15) . . ?
C21 C Pd 119.30(15) . . ?
C25 C26 C21 121.67(19) . . ?
C25 C26 H26 119.2 . . ?
C21 C26 H26 119.2 . . ?
C20 C27 H27A 109.5 . . ?
C20 C27 H27B 109.5 . . ?
H27A C27 H27B 109.5 . . ?
C20 C27 H27C 109.5 . . ?
H27A C27 H27C 109.5 . . ?
H27B C27 H27C 109.5 . . ?
C20 C28 H28A 109.5 . . ?
C20 C28 H28B 109.5 . . ?
H28A C28 H28B 109.5 . . ?
C20 C28 H28C 109.5 . . ?
H28A C28 H28C 109.5 . . ?
H28B C28 H28C 109.5 . . ?
C20 C29 H29A 109.5 . . ?
C20 C29 H29B 109.5 . . ?
H29A C29 H29B 109.5 . . ?
C20 C29 H29C 109.5 . . ?
H29A C29 H29C 109.5 . . ?
H29B C29 H29C 109.5 . . ?
C31 C33 H33A 109.5 . . ?
C31 C33 H33B 109.5 . . ?
H33A C33 H33B 109.5 . . ?
C31 C33 H33C 109.5 . . ?
H33A C33 H33C 109.5 . . ?
H33B C33 H33C 109.5 . . ?
C36 C32 C35 111.24(19) . . ?
C36 C32 P1 114.12(16) . . ?
C35 C32 P1 108.91(16) . . ?
C36 C32 H32 107.4 . . ?
C35 C32 H32 107.4 . . ?
P1 C32 H32 107.4 . . ?
C33 C31 C34 111.27(19) . . ?
C33 C31 P1 109.42(14) . . ?
C34 C31 P1 111.89(15) . . ?
C33 C31 H31 108.0 . . ?
C34 C31 H31 108.0 . . ?
P1 C31 H31 108.0 . . ?
C32 C35 H35A 109.5 . . ?
C32 C35 H35B 109.5 . . ?
H35A C35 H35B 109.5 . . ?
C32 C35 H35C 109.5 . . ?
H35A C35 H35C 109.5 . . ?
H35B C35 H35C 109.5 . . ?
C31 C34 H34A 109.5 . . ?
C31 C34 H34B 109.5 . . ?
H34A C34 H34B 109.5 . . ?
C31 C34 H34C 109.5 . . ?
H34A C34 H34C 109.5 . . ?
H34B C34 H34C 109.5 . . ?
C32 C36 H36A 109.5 . . ?
C32 C36 H36B 109.5 . . ?
H36A C36 H36B 109.5 . . ?
C32 C36 H36C 109.5 . . ?
H36A C36 H36C 109.5 . . ?
H36B C36 H36C 109.5 . . ?
C46 C42 C45 111.79(18) . . ?
C46 C42 P2 108.71(14) . . ?
C45 C42 P2 111.01(14) . . ?
C46 C42 H42 108.4 . . ?
C45 C42 H42 108.4 . . ?
P2 C42 H42 108.4 . . ?
C41 C43 H43A 109.5 . . ?
C41 C43 H43B 109.5 . . ?
H43A C43 H43B 109.5 . . ?
C41 C43 H43C 109.5 . . ?
H43A C43 H43C 109.5 . . ?
H43B C43 H43C 109.5 . . ?
C41 C44 H44A 109.5 . . ?
C41 C44 H44B 109.5 . . ?
H44A C44 H44B 109.5 . . ?
C41 C44 H44C 109.5 . . ?
H44A C44 H44C 109.5 . . ?
H44B C44 H44C 109.5 . . ?
C42 C45 H45A 109.5 . . ?
C42 C45 H45B 109.5 . . ?
H45A C45 H45B 109.5 . . ?
C42 C45 H45C 109.5 . . ?
H45A C45 H45C 109.5 . . ?
H45B C45 H45C 109.5 . . ?
C42 C46 H46A 109.5 . . ?
C42 C46 H46B 109.5 . . ?
H46A C46 H46B 109.5 . . ?
C42 C46 H46C 109.5 . . ?
H46A C46 H46C 109.5 . . ?
H46B C46 H46C 109.5 . . ?
N C51 C52 120.79(19) . . ?
N C51 C56 123.67(19) . . ?
C52 C51 C56 115.54(18) . . ?
C53 C52 C51 121.8(2) . . ?
C53 C52 H52 119.1 . . ?
C51 C52 H52 119.1 . . ?
C52 C53 C54 122.0(2) . . ?
C52 C53 H53 119.0 . . ?
C54 C53 H53 119.0 . . ?
C55 C54 C53 116.66(19) . . ?
C55 C54 C57 122.0(2) . . ?
C53 C54 C57 121.3(2) . . ?
C56 C55 C54 122.1(2) . . ?
C56 C55 H55 118.9 . . ?
C54 C55 H55 118.9 . . ?
C55 C56 C51 121.8(2) . . ?
C55 C56 H56 119.1 . . ?
C51 C56 H56 119.1 . . ?
C54 C57 H57A 109.5 . . ?
C54 C57 H57B 109.5 . . ?
H57A C57 H57B 109.5 . . ?
C54 C57 H57C 109.5 . . ?
H57A C57 H57C 109.5 . . ?
H57B C57 H57C 109.5 . . ?
C51 N Pd 126.94(15) . . ?
C51 N H 112.3(18) . . ?
Pd N H 119.0(17) . . ?
C44 C41 C43 111.3(2) . . ?
C44 C41 P2 114.06(16) . . ?
C43 C41 P2 109.61(16) . . ?
C44 C41 H41 107.2 . . ?
C43 C41 H41 107.2 . . ?
P2 C41 H41 107.2 . . ?

_diffrn_measured_fraction_theta_max 1.000
_diffrn_reflns_theta_full        25.00
_diffrn_measured_fraction_theta_full 1.000
_refine_diff_density_max         0.818
_refine_diff_density_min         -0.527
_refine_diff_density_rms         0.056
_iucr_refine_instructions_details 
;
TITL pc43 in P-1
CELL 0.71073   9.94750  13.77040  14.65850  98.9950 100.8508  97.3666
ZERR    2.00   0.00070   0.00100   0.00100   0.0019   0.0018   0.0018
LATT  1
SFAC C H N P PD
UNIT 80 120 2 4 2
LIST 6 ! automatically inserted. Change 6 to 4 for CHECKCIF!!
TEMP -153.180
 
L.S. 4
BOND $H
FMAP 2
PLAN 20
Omit 0 50
Acta 50
Size 0.09 0.085 0.06
 
WGHT      0.0290      1.4354 
FVAR       0.14364
PD    5    0.807045    0.837234    0.651654    11.00000    0.01543    0.01639 =
         0.02001   -0.00389    0.00015    0.00489
P1    4    0.946217    0.734442    0.591028    11.00000    0.01678    0.01488 =
         0.02227   -0.00279    0.00151    0.00470
P2    4    0.725219    0.955880    0.743686    11.00000    0.01765    0.01393 =
         0.01641    0.00022    0.00254    0.00393
C11   1    1.101143    0.848410    0.753602    11.00000    0.01701    0.01712 =
         0.02765   -0.00266    0.00319    0.00219
C10   1    1.384732    0.634776    0.808830    11.00000    0.02213    0.02262 =
         0.02295    0.00663    0.00542    0.00675
C12   1    1.097603    0.760510    0.688037    11.00000    0.01745    0.01942 =
         0.02380   -0.00194    0.00148    0.00418
C13   1    1.193524    0.697356    0.705089    11.00000    0.01962    0.01818 =
         0.02100   -0.00303    0.00512    0.00494
AFIX  43
H13   2    1.191537    0.641084    0.657908    11.00000   -1.20000
AFIX   0
C14   1    1.293095    0.713670    0.789374    11.00000    0.01704    0.02004 =
         0.02125    0.00591    0.00731    0.00377
C15   1    1.296059    0.800547    0.854177    11.00000    0.01946    0.02353 =
         0.01704    0.00295    0.00272    0.00195
AFIX  43
H15   2    1.362840    0.814606    0.912078    11.00000   -1.20000
AFIX   0
C16   1    1.204537    0.866793    0.836527    11.00000    0.02144    0.01932 =
         0.02257   -0.00363    0.00634    0.00153
AFIX  43
H16   2    1.212112    0.925901    0.881628    11.00000   -1.20000
AFIX   0
C17   1    1.291601    0.534184    0.799298    11.00000    0.03347    0.02639 =
         0.03909    0.01407    0.01031    0.00716
AFIX 137
H17A  2    1.235526    0.514574    0.734822    11.00000   -1.50000
H17B  2    1.230348    0.540270    0.844292    11.00000   -1.50000
H17C  2    1.349495    0.483514    0.812697    11.00000   -1.50000
AFIX   0
H     2    0.567284    0.734918    0.589054    11.00000    0.01788
C18   1    1.478394    0.624515    0.737009    11.00000    0.02609    0.02717 =
         0.03219    0.00683    0.00988    0.01172
AFIX 137
H18A  2    1.421020    0.608352    0.672817    11.00000   -1.50000
H18B  2    1.532609    0.571183    0.747680    11.00000   -1.50000
H18C  2    1.541391    0.687456    0.744644    11.00000   -1.50000
AFIX   0
C19   1    1.475020    0.659693    0.908317    11.00000    0.03368    0.03617 =
         0.02826    0.00850    0.00128    0.01398
AFIX 137
H19A  2    1.532053    0.607626    0.917645    11.00000   -1.50000
H19B  2    1.415718    0.663537    0.954681    11.00000   -1.50000
H19C  2    1.535349    0.723939    0.916600    11.00000   -1.50000
AFIX   0
C20   1    1.008679    1.317711    0.918780    11.00000    0.02116    0.01458 =
         0.03100    0.00174    0.00353    0.00176
C21   1    1.003411    1.009720    0.781502    11.00000    0.01984    0.02249 =
         0.01914   -0.00160    0.00105    0.00718
C22   1    0.880686    1.047912    0.791576    11.00000    0.01810    0.01758 =
         0.01809    0.00266    0.00345    0.00335
C23   1    0.884921    1.145367    0.835257    11.00000    0.01739    0.01816 =
         0.02442    0.00267    0.00611    0.00483
AFIX  43
H23   2    0.800297    1.168336    0.841019    11.00000   -1.20000
AFIX   0
C25   1    1.130603    1.174116    0.858313    11.00000    0.01688    0.02162 =
         0.02184    0.00315    0.00210   -0.00005
AFIX  43
H25   2    1.217265    1.217140    0.880166    11.00000   -1.20000
AFIX   0
C24   1    1.009669    1.210858    0.871064    11.00000    0.02116    0.01565 =
         0.01982    0.00428    0.00445    0.00313
C     1    0.990041    0.906163    0.735547    11.00000    0.02155    0.02921 =
         0.03914   -0.01162   -0.00331    0.00919
C26   1    1.128184    1.077093    0.814885    11.00000    0.01666    0.02709 =
         0.02597    0.00038    0.00436    0.00747
AFIX  43
H26   2    1.213022    1.055412    0.807417    11.00000   -1.20000
AFIX   0
C27   1    1.155180    1.372407    0.966514    11.00000    0.02658    0.01733 =
         0.04200   -0.00078    0.00057    0.00101
AFIX 137
H27A  2    1.211645    1.376495    0.918781    11.00000   -1.50000
H27B  2    1.197553    1.335909    1.013624    11.00000   -1.50000
H27C  2    1.149989    1.439778    0.997648    11.00000   -1.50000
AFIX   0
C28   1    0.923061    1.316901    0.995566    11.00000    0.03543    0.02161 =
         0.03973   -0.00755    0.01192    0.00387
AFIX 137
H28A  2    0.826732    1.286862    0.966494    11.00000   -1.50000
H28B  2    0.925940    1.385382    1.027629    11.00000   -1.50000
H28C  2    0.961831    1.277943    1.041612    11.00000   -1.50000
AFIX   0
C29   1    0.944778    1.373904    0.843658    11.00000    0.03572    0.01734 =
         0.04403    0.00427   -0.00152    0.00705
AFIX 137
H29A  2    1.001179    1.375349    0.795657    11.00000   -1.50000
H29B  2    0.941914    1.442246    0.873470    11.00000   -1.50000
H29C  2    0.850341    1.340083    0.813765    11.00000   -1.50000
AFIX   0
C33   1    0.844904    0.573775    0.662507    11.00000    0.03713    0.02844 =
         0.03949    0.00671    0.01453    0.00454
AFIX 137
H33A  2    0.762064    0.603530    0.669090    11.00000   -1.50000
H33B  2    0.918794    0.600369    0.718638    11.00000   -1.50000
H33C  2    0.822751    0.501273    0.656029    11.00000   -1.50000
AFIX   0
C32   1    1.004289    0.758981    0.483346    11.00000    0.02246    0.02709 =
         0.02995    0.00856    0.00804    0.00824
AFIX  13
H32   2    0.922059    0.738795    0.429463    11.00000   -1.20000
AFIX   0
C31   1    0.893180    0.598850    0.575221    11.00000    0.02056    0.01546 =
         0.02547   -0.00179    0.00241    0.00490
AFIX  13
H31   2    0.976280    0.566472    0.569121    11.00000   -1.20000
AFIX   0
C35   1    1.050889    0.871298    0.493530    11.00000    0.02909    0.03182 =
         0.07069    0.01990    0.02195    0.00815
AFIX 137
H35A  2    1.066805    0.886333    0.432883    11.00000   -1.50000
H35B  2    1.137024    0.892336    0.541642    11.00000   -1.50000
H35C  2    0.978645    0.907070    0.512581    11.00000   -1.50000
AFIX   0
C34   1    0.781315    0.558349    0.485867    11.00000    0.03201    0.01688 =
         0.03740   -0.00342   -0.00669    0.00374
AFIX 137
H34A  2    0.815388    0.575255    0.430867    11.00000   -1.50000
H34B  2    0.697951    0.588012    0.490893    11.00000   -1.50000
H34C  2    0.758763    0.485770    0.478456    11.00000   -1.50000
AFIX   0
C36   1    1.116932    0.700614    0.458756    11.00000    0.03806    0.04126 =
         0.03447    0.01155    0.01679    0.01947
AFIX 137
H36A  2    1.083803    0.629125    0.451657    11.00000   -1.50000
H36B  2    1.200276    0.720296    0.509446    11.00000   -1.50000
H36C  2    1.139129    0.714900    0.399356    11.00000   -1.50000
AFIX   0
C42   1    0.590873    1.022078    0.691251    11.00000    0.01699    0.01944 =
         0.02393    0.00299    0.00452    0.00654
AFIX  13
H42   2    0.584047    1.079936    0.739766    11.00000   -1.20000
AFIX   0
C43   1    0.785002    0.870042    0.901869    11.00000    0.04361    0.04458 =
         0.03371    0.02148   -0.00576   -0.00210
AFIX 137
H43A  2    0.808060    0.815616    0.858993    11.00000   -1.50000
H43B  2    0.752655    0.843928    0.953798    11.00000   -1.50000
H43C  2    0.867617    0.920861    0.927528    11.00000   -1.50000
AFIX   0
C44   1    0.627476    0.998917    0.912650    11.00000    0.04592    0.04307 =
         0.02404   -0.00241    0.01598   -0.00671
AFIX 137
H44A  2    0.549556    1.023829    0.877231    11.00000   -1.50000
H44B  2    0.705867    1.053473    0.936778    11.00000   -1.50000
H44C  2    0.599280    0.972515    0.965718    11.00000   -1.50000
AFIX   0
C45   1    0.449400    0.954185    0.661344    11.00000    0.01807    0.02699 =
         0.02950    0.00561    0.00336    0.00577
AFIX 137
H45A  2    0.379364    0.991228    0.633587    11.00000   -1.50000
H45B  2    0.423642    0.931518    0.716772    11.00000   -1.50000
H45C  2    0.454731    0.896398    0.614548    11.00000   -1.50000
AFIX   0
C46   1    0.634525    1.061897    0.608221    11.00000    0.02257    0.03429 =
         0.03445    0.01770    0.00605    0.00935
AFIX 137
H46A  2    0.643458    1.006125    0.560475    11.00000   -1.50000
H46B  2    0.723882    1.106399    0.630315    11.00000   -1.50000
H46C  2    0.564339    1.098801    0.580420    11.00000   -1.50000
AFIX   0
C51   1    0.582634    0.746555    0.471716    11.00000    0.01538    0.01807 =
         0.01851    0.00185    0.00211    0.00843
C52   1    0.659215    0.799603    0.418532    11.00000    0.01599    0.02224 =
         0.02457    0.00450    0.00195    0.00479
AFIX  43
H52   2    0.735723    0.849468    0.450671    11.00000   -1.20000
AFIX   0
C53   1    0.626217    0.781177    0.320813    11.00000    0.02307    0.03438 =
         0.02496    0.01253    0.00918    0.01103
AFIX  43
H53   2    0.681509    0.818168    0.287755    11.00000   -1.20000
AFIX   0
C54   1    0.514395    0.710041    0.269394    11.00000    0.02511    0.03665 =
         0.01939    0.00408    0.00289    0.01579
C55   1    0.437535    0.657870    0.321074    11.00000    0.01875    0.02871 =
         0.02371   -0.00210   -0.00217    0.00649
AFIX  43
H55   2    0.360205    0.608993    0.288300    11.00000   -1.20000
AFIX   0
C56   1    0.469757    0.674657    0.418691    11.00000    0.01790    0.02148 =
         0.02456    0.00478    0.00404    0.00422
AFIX  43
H56   2    0.414376    0.636738    0.451014    11.00000   -1.20000
AFIX   0
C57   1    0.478406    0.691988    0.162798    11.00000    0.03414    0.06043 =
         0.02098    0.00684    0.00271    0.01639
AFIX 137
H57A  2    0.559569    0.676274    0.138078    11.00000   -1.50000
H57B  2    0.450454    0.751938    0.141734    11.00000   -1.50000
H57C  2    0.401822    0.636027    0.139348    11.00000   -1.50000
AFIX   0
N     3    0.617557    0.765381    0.567366    11.00000    0.01716    0.02321 =
         0.01845    0.00294    0.00477   -0.00008
C41   1    0.670577    0.916421    0.847704    11.00000    0.02933    0.02427 =
         0.02067    0.00562    0.00200   -0.00418
AFIX  13
H41   2    0.587794    0.862875    0.823568    11.00000   -1.20000
REM #####
HKLF 4
 
REM  pc43 in P-1
REM R1 =  0.0253 for   6096 Fo > 4sig(Fo)  and  0.0302 for all   6761 data
REM    416 parameters refined using      0 restraints
 
END  
     
WGHT      0.0290      1.4354 
REM Highest difference peak  0.818,  deepest hole -0.527,  1-sigma level  0.056
Q1    1   0.8518  0.8719  0.6181  11.00000  0.05    0.82
Q2    1   1.0241  0.9394  0.6982  11.00000  0.05    0.75
Q3    1   0.6966  0.9371  0.7962  11.00000  0.05    0.45
Q4    1   0.9756  0.7501  0.5438  11.00000  0.05    0.44
Q5    1   1.3412  0.6741  0.8009  11.00000  0.05    0.33
Q6    1   1.4291  0.6283  0.7776  11.00000  0.05    0.31
Q7    1   0.9367  1.0360  0.7724  11.00000  0.05    0.31
Q8    1   0.6536  0.9888  0.7111  11.00000  0.05    0.30
Q9    1   1.0757  1.3393  0.9382  11.00000  0.05    0.29
Q10   1   0.7802  0.9127  0.7115  11.00000  0.05    0.29
Q11   1   0.8033  1.0098  0.7530  11.00000  0.05    0.29
Q12   1   0.8730  0.7680  0.6032  11.00000  0.05    0.29
Q13   1   1.4241  0.6558  0.8561  11.00000  0.05    0.29
Q14   1   1.0309  0.7427  0.6454  11.00000  0.05    0.29
Q15   1   0.9119  0.6604  0.5847  11.00000  0.05    0.28
Q16   1   1.0645  1.1969  0.8568  11.00000  0.05    0.28
Q17   1   1.0099  1.2629  0.8849  11.00000  0.05    0.28
Q18   1   1.3457  0.5871  0.8004  11.00000  0.05    0.27
Q19   1   0.7439  0.9042  0.8606  11.00000  0.05    0.27
Q20   1   0.7770  0.8071  0.7216  11.00000  0.05    0.26

;
####################################################################### 
# 
# This file contains crystal structure data downloaded from the 
# Cambridge Structural Database (CSD) hosted by the Cambridge 
# Crystallographic Data Centre (CCDC).
# 
# Full information about CCDC data access policies and citation 
# guidelines are available at http://www.ccdc.cam.ac.uk/access/V1 
# 
# Audit and citation data items may have been added by the CCDC. 
# Please retain this information to preserve the provenance of 
# this file and to allow appropriate attribution of the data. 
# 
#######################################################################

data_pc40b
_database_code_depnum_ccdc_archive 'CCDC 1436941'
_audit_update_record             
;
2015-11-13 deposited with the CCDC.
2016-03-22 downloaded from the CCDC.
;

_audit_creation_method           SHELXL-97
_chemical_name_systematic        
; 
 ? 
;
_chemical_name_common            ?
_chemical_melting_point          ?
_chemical_formula_moiety         ?
_chemical_formula_sum            'C45 H62 N P2 Pd'
_chemical_formula_weight         785.30

loop_
_atom_type_symbol
_atom_type_description
_atom_type_scat_dispersion_real
_atom_type_scat_dispersion_imag
_atom_type_scat_source
C C 0.0033 0.0016 'International Tables Vol C Tables 4.2.6.8 and 6.1.1.4'
H H 0.0000 0.0000 'International Tables Vol C Tables 4.2.6.8 and 6.1.1.4'
N N 0.0061 0.0033 'International Tables Vol C Tables 4.2.6.8 and 6.1.1.4'
P P 0.1023 0.0942 'International Tables Vol C Tables 4.2.6.8 and 6.1.1.4'
Pd Pd -0.9988 1.0072 'International Tables Vol C Tables 4.2.6.8 and 6.1.1.4'

_symmetry_cell_setting           monoclinic
_symmetry_space_group_name_H-M   C2/c

loop_
_symmetry_equiv_pos_as_xyz
'x, y, z'
'-x, y, -z+1/2'
'x+1/2, y+1/2, z'
'-x+1/2, y+1/2, -z+1/2'
'-x, -y, -z'
'x, -y, z-1/2'
'-x+1/2, -y+1/2, -z'
'x+1/2, -y+1/2, z-1/2'

_cell_length_a                   20.2994(14)
_cell_length_b                   17.5268(14)
_cell_length_c                   15.9561(16)
_cell_angle_alpha                90.00
_cell_angle_beta                 123.775(3)
_cell_angle_gamma                90.00
_cell_volume                     4718.8(7)
_cell_formula_units_Z            4
_cell_measurement_temperature    120(2)
_cell_measurement_reflns_used    ?
_cell_measurement_theta_min      ?
_cell_measurement_theta_max      ?

_exptl_crystal_description       block
_exptl_crystal_colour            ?
_exptl_crystal_size_max          0.12
_exptl_crystal_size_mid          0.10
_exptl_crystal_size_min          0.08
_exptl_crystal_density_meas      ?
_exptl_crystal_density_diffrn    1.105
_exptl_crystal_density_method    'not measured'
_exptl_crystal_F_000             1660
_exptl_absorpt_coefficient_mu    0.488
_exptl_absorpt_correction_type   multi-scan
_exptl_absorpt_correction_T_min  0.6915
_exptl_absorpt_correction_T_max  0.7454
_exptl_absorpt_process_details   
'Bruker AXS area detector scaling and absorption correction'

_exptl_special_details           
; 
 ? 
;

_diffrn_ambient_temperature      120(2)
_diffrn_radiation_wavelength     0.71073
_diffrn_radiation_type           MoK\a
_diffrn_radiation_source         'fine-focus sealed tube'
_diffrn_radiation_monochromator  graphite
_diffrn_measurement_device_type  'Bruker APEX-II'
_diffrn_measurement_method       ?
_diffrn_detector_area_resol_mean ?
_diffrn_standards_number         ?
_diffrn_standards_interval_count ?
_diffrn_standards_interval_time  ?
_diffrn_standards_decay_%        ?
_diffrn_reflns_number            50505
_diffrn_reflns_av_R_equivalents  0.0474
_diffrn_reflns_av_sigmaI/netI    0.0218
_diffrn_reflns_limit_h_min       -24
_diffrn_reflns_limit_h_max       24
_diffrn_reflns_limit_k_min       -20
_diffrn_reflns_limit_k_max       20
_diffrn_reflns_limit_l_min       -18
_diffrn_reflns_limit_l_max       18
_diffrn_reflns_theta_min         1.68
_diffrn_reflns_theta_max         25.00
_reflns_number_total             4154
_reflns_number_gt                3778
_reflns_threshold_expression     >2sigma(I)

_computing_data_collection       ?
_computing_cell_refinement       ?
_computing_data_reduction        ?
_computing_structure_solution    'SHELXS-97 (Sheldrick, 1990)'
_computing_structure_refinement  'SHELXL-97 (Sheldrick, 1997)'
_computing_molecular_graphics    ?
_computing_publication_material  ?

_refine_special_details          
; 
 Refinement of F^2^ against ALL reflections.  The weighted R-factor wR and 
 goodness of fit S are based on F^2^, conventional R-factors R are based 
 on F, with F set to zero for negative F^2^. The threshold expression of 
 F^2^ > 2sigma(F^2^) is used only for calculating R-factors(gt) etc. and is 
 not relevant to the choice of reflections for refinement.  R-factors based 
 on F^2^ are statistically about twice as large as those based on F, and R- 
 factors based on ALL data will be even larger. 
;

_refine_ls_structure_factor_coef Fsqd
_refine_ls_matrix_type           full
_refine_ls_weighting_scheme      calc
_refine_ls_weighting_details     
'calc w=1/[\s^2^(Fo^2^)+(0.0332P)^2^+2.5824P] where P=(Fo^2^+2Fc^2^)/3'
_atom_sites_solution_primary     direct
_atom_sites_solution_secondary   difmap
_atom_sites_solution_hydrogens   geom
_refine_ls_hydrogen_treatment    constr
_refine_ls_extinction_method     none
_refine_ls_extinction_coef       ?
_refine_ls_number_reflns         4154
_refine_ls_number_parameters     230
_refine_ls_number_restraints     0
_refine_ls_R_factor_all          0.0300
_refine_ls_R_factor_gt           0.0246
_refine_ls_wR_factor_ref         0.0604
_refine_ls_wR_factor_gt          0.0587
_refine_ls_goodness_of_fit_ref   1.059
_refine_ls_restrained_S_all      1.059
_refine_ls_shift/su_max          0.001
_refine_ls_shift/su_mean         0.000

loop_
_atom_site_label
_atom_site_type_symbol
_atom_site_fract_x
_atom_site_fract_y
_atom_site_fract_z
_atom_site_U_iso_or_equiv
_atom_site_adp_type
_atom_site_occupancy
_atom_site_symmetry_multiplicity
_atom_site_calc_flag
_atom_site_refinement_flags
_atom_site_disorder_assembly
_atom_site_disorder_group
P P 0.63131(3) 0.45974(2) 0.37636(3) 0.01879(11) Uani 1 1 d . . .
N N 0.5000 0.31863(12) 0.2500 0.0246(5) Uani 1 2 d S . .
C C 0.5000 0.55672(14) 0.2500 0.0222(5) Uani 1 2 d S . .
Pd Pd 0.5000 0.441231(10) 0.2500 0.01763(7) Uani 1 2 d S . .
C11 C 0.57372(10) 0.59663(10) 0.28824(13) 0.0222(4) Uani 1 1 d . . .
C10 C 0.80519(12) 0.70037(11) 0.39744(16) 0.0348(5) Uani 1 1 d . . .
C12 C 0.64563(11) 0.55754(10) 0.35315(13) 0.0219(4) Uani 1 1 d . . .
C13 C 0.71865(11) 0.59130(11) 0.39028(14) 0.0253(4) Uani 1 1 d . . .
H13 H 0.7656 0.5633 0.4353 0.030 Uiso 1 1 calc R . .
C14 C 0.72503(11) 0.66519(11) 0.36329(14) 0.0286(4) Uani 1 1 d . . .
C15 C 0.65382(12) 0.70351(11) 0.29699(15) 0.0325(5) Uani 1 1 d . . .
H15 H 0.6560 0.7536 0.2759 0.039 Uiso 1 1 calc R . .
C16 C 0.58089(12) 0.67163(11) 0.26115(14) 0.0283(4) Uani 1 1 d . . .
H16 H 0.5344 0.7005 0.2173 0.034 Uiso 1 1 calc R . .
C17 C 0.80785(14) 0.78470(12) 0.42291(18) 0.0443(6) Uani 1 1 d . . .
H17A H 0.7658 0.8121 0.3634 0.066 Uiso 1 1 calc R . .
H17B H 0.8594 0.8061 0.4437 0.066 Uiso 1 1 calc R . .
H17C H 0.8001 0.7901 0.4780 0.066 Uiso 1 1 calc R . .
C18 C 0.81714(16) 0.69292(15) 0.3115(2) 0.0599(8) Uani 1 1 d . . .
H18A H 0.8198 0.6388 0.2981 0.090 Uiso 1 1 calc R . .
H18B H 0.8667 0.7182 0.3303 0.090 Uiso 1 1 calc R . .
H18C H 0.7726 0.7170 0.2507 0.090 Uiso 1 1 calc R . .
C19 C 0.87322(14) 0.66097(17) 0.4919(2) 0.0726(9) Uani 1 1 d . . .
H19A H 0.8779 0.6082 0.4757 0.109 Uiso 1 1 calc R . .
H19B H 0.8625 0.6613 0.5447 0.109 Uiso 1 1 calc R . .
H19C H 0.9228 0.6882 0.5159 0.109 Uiso 1 1 calc R . .
C21 C 0.65540(11) 0.45620(11) 0.50644(13) 0.0263(4) Uani 1 1 d . . .
H21 H 0.6467 0.4025 0.5193 0.032 Uiso 1 1 calc R . .
C22 C 0.71085(11) 0.40597(10) 0.38065(14) 0.0243(4) Uani 1 1 d . . .
H22 H 0.7625 0.4289 0.4348 0.029 Uiso 1 1 calc R . .
C23 C 0.59758(13) 0.50631(13) 0.51392(16) 0.0372(5) Uani 1 1 d . . .
H23A H 0.6074 0.5600 0.5073 0.056 Uiso 1 1 calc R . .
H23B H 0.6050 0.4983 0.5794 0.056 Uiso 1 1 calc R . .
H23C H 0.5432 0.4929 0.4599 0.056 Uiso 1 1 calc R . .
C24 C 0.74111(12) 0.47677(14) 0.58793(15) 0.0398(5) Uani 1 1 d . . .
H24A H 0.7770 0.4413 0.5847 0.060 Uiso 1 1 calc R . .
H24B H 0.7492 0.4732 0.6544 0.060 Uiso 1 1 calc R . .
H24C H 0.7521 0.5290 0.5770 0.060 Uiso 1 1 calc R . .
C25 C 0.70521(13) 0.41267(13) 0.28225(16) 0.0367(5) Uani 1 1 d . . .
H25A H 0.6559 0.3889 0.2281 0.055 Uiso 1 1 calc R . .
H25B H 0.7506 0.3868 0.2885 0.055 Uiso 1 1 calc R . .
H25C H 0.7055 0.4667 0.2665 0.055 Uiso 1 1 calc R . .
C26 C 0.71066(12) 0.32295(11) 0.40863(17) 0.0365(5) Uani 1 1 d . . .
H26A H 0.6621 0.2981 0.3547 0.055 Uiso 1 1 calc R . .
H26B H 0.7130 0.3206 0.4716 0.055 Uiso 1 1 calc R . .
H26C H 0.7568 0.2967 0.4176 0.055 Uiso 1 1 calc R . .
C31 C 0.48248(10) 0.28236(11) 0.16480(15) 0.0279(4) Uani 1 1 d . . .
C32 C 0.44830(11) 0.20830(12) 0.13526(17) 0.0389(5) Uani 1 1 d . . .
H32 H 0.4408 0.1794 0.1796 0.047 Uiso 1 1 calc R . .
C33 C 0.42575(13) 0.17757(15) 0.0427(2) 0.0539(7) Uani 1 1 d . . .
H33 H 0.4043 0.1275 0.0258 0.065 Uiso 1 1 calc R . .
C34 C 0.43374(14) 0.21792(17) -0.0255(2) 0.0571(8) Uani 1 1 d . . .
H34 H 0.4169 0.1966 -0.0892 0.069 Uiso 1 1 calc R . .
C35 C 0.46666(13) 0.28965(15) 0.00073(16) 0.0459(6) Uani 1 1 d . . .
H35 H 0.4727 0.3183 -0.0451 0.055 Uiso 1 1 calc R . .
C36 C 0.49112(11) 0.32041(12) 0.09395(14) 0.0322(5) Uani 1 1 d . . .
H36 H 0.5149 0.3696 0.1106 0.039 Uiso 1 1 calc R . .

loop_
_atom_site_aniso_label
_atom_site_aniso_U_11
_atom_site_aniso_U_22
_atom_site_aniso_U_33
_atom_site_aniso_U_23
_atom_site_aniso_U_13
_atom_site_aniso_U_12
P 0.0158(2) 0.0192(2) 0.0195(2) 0.00148(17) 0.00859(19) -0.00172(17)
N 0.0133(10) 0.0252(12) 0.0225(11) 0.000 0.0051(9) 0.000
C 0.0230(13) 0.0201(13) 0.0215(12) 0.000 0.0112(11) 0.000
Pd 0.01539(11) 0.01651(11) 0.01840(11) 0.000 0.00778(8) 0.000
C11 0.0229(10) 0.0206(9) 0.0229(9) -0.0009(7) 0.0126(8) -0.0009(7)
C10 0.0325(11) 0.0284(11) 0.0495(13) 0.0020(9) 0.0266(10) -0.0090(9)
C12 0.0242(10) 0.0199(9) 0.0228(9) 0.0019(7) 0.0138(8) -0.0023(8)
C13 0.0230(10) 0.0254(10) 0.0264(9) 0.0019(8) 0.0130(8) -0.0018(8)
C14 0.0305(11) 0.0266(10) 0.0323(10) -0.0003(8) 0.0196(9) -0.0055(8)
C15 0.0376(12) 0.0226(10) 0.0390(11) 0.0063(8) 0.0224(10) -0.0046(9)
C16 0.0306(11) 0.0222(10) 0.0305(10) 0.0052(8) 0.0161(9) 0.0031(8)
C17 0.0465(14) 0.0378(13) 0.0588(14) -0.0127(11) 0.0357(12) -0.0189(11)
C18 0.0634(17) 0.0557(16) 0.093(2) -0.0278(15) 0.0634(17) -0.0282(14)
C19 0.0291(13) 0.0628(18) 0.096(2) 0.0280(16) 0.0159(14) -0.0176(12)
C21 0.0255(10) 0.0317(11) 0.0210(9) 0.0003(8) 0.0124(8) -0.0068(8)
C22 0.0189(9) 0.0240(10) 0.0285(10) 0.0040(8) 0.0123(8) 0.0010(8)
C23 0.0391(12) 0.0459(13) 0.0336(11) -0.0131(10) 0.0245(10) -0.0111(10)
C24 0.0312(12) 0.0587(14) 0.0223(10) -0.0023(10) 0.0105(9) -0.0106(11)
C25 0.0375(12) 0.0406(12) 0.0403(12) 0.0022(10) 0.0269(10) 0.0051(10)
C26 0.0302(11) 0.0285(11) 0.0555(13) 0.0106(10) 0.0267(11) 0.0081(9)
C31 0.0149(9) 0.0222(10) 0.0386(11) -0.0020(8) 0.0100(8) 0.0091(7)
C32 0.0222(10) 0.0309(11) 0.0532(13) -0.0117(10) 0.0145(10) 0.0016(9)
C33 0.0248(12) 0.0448(14) 0.0731(18) -0.0340(13) 0.0154(12) -0.0022(10)
C34 0.0331(13) 0.0748(19) 0.0468(14) -0.0314(14) 0.0118(12) 0.0114(13)
C35 0.0331(12) 0.0638(16) 0.0341(12) -0.0087(11) 0.0144(10) 0.0180(11)
C36 0.0244(10) 0.0346(11) 0.0301(10) -0.0048(9) 0.0106(9) 0.0096(8)

_geom_special_details            
; 
 All esds (except the esd in the dihedral angle between two l.s. planes) 
 are estimated using the full covariance matrix.  The cell esds are taken 
 into account individually in the estimation of esds in distances, angles 
 and torsion angles; correlations between esds in cell parameters are only 
 used when they are defined by crystal symmetry.  An approximate (isotropic) 
 treatment of cell esds is used for estimating esds involving l.s. planes. 
;

loop_
_geom_bond_atom_site_label_1
_geom_bond_atom_site_label_2
_geom_bond_distance
_geom_bond_site_symmetry_2
_geom_bond_publ_flag
P C12 1.8110(17) . ?
P C22 1.8376(18) . ?
P C21 1.8500(18) . ?
P Pd 2.3021(5) . ?
N C31 1.357(2) . ?
N C31 1.357(2) 2_655 ?
N Pd 2.149(2) . ?
C C11 1.444(2) . ?
C C11 1.444(2) 2_655 ?
C Pd 2.024(2) . ?
Pd P 2.3021(5) 2_655 ?
C11 C12 1.412(3) . ?
C11 C16 1.416(3) . ?
C10 C17 1.526(3) . ?
C10 C18 1.526(3) . ?
C10 C14 1.529(3) . ?
C10 C19 1.530(3) . ?
C12 C13 1.386(3) . ?
C13 C14 1.393(3) . ?
C13 H13 0.9500 . ?
C14 C15 1.400(3) . ?
C15 C16 1.375(3) . ?
C15 H15 0.9500 . ?
C16 H16 0.9500 . ?
C17 H17A 0.9800 . ?
C17 H17B 0.9800 . ?
C17 H17C 0.9800 . ?
C18 H18A 0.9800 . ?
C18 H18B 0.9800 . ?
C18 H18C 0.9800 . ?
C19 H19A 0.9800 . ?
C19 H19B 0.9800 . ?
C19 H19C 0.9800 . ?
C21 C23 1.523(3) . ?
C21 C24 1.527(3) . ?
C21 H21 1.0000 . ?
C22 C25 1.514(3) . ?
C22 C26 1.523(3) . ?
C22 H22 1.0000 . ?
C23 H23A 0.9800 . ?
C23 H23B 0.9800 . ?
C23 H23C 0.9800 . ?
C24 H24A 0.9800 . ?
C24 H24B 0.9800 . ?
C24 H24C 0.9800 . ?
C25 H25A 0.9800 . ?
C25 H25B 0.9800 . ?
C25 H25C 0.9800 . ?
C26 H26A 0.9800 . ?
C26 H26B 0.9800 . ?
C26 H26C 0.9800 . ?
C31 C36 1.405(3) . ?
C31 C32 1.423(3) . ?
C32 C33 1.389(3) . ?
C32 H32 0.9500 . ?
C33 C34 1.381(4) . ?
C33 H33 0.9500 . ?
C34 C35 1.375(4) . ?
C34 H34 0.9500 . ?
C35 C36 1.389(3) . ?
C35 H35 0.9500 . ?
C36 H36 0.9500 . ?

loop_
_geom_angle_atom_site_label_1
_geom_angle_atom_site_label_2
_geom_angle_atom_site_label_3
_geom_angle
_geom_angle_site_symmetry_1
_geom_angle_site_symmetry_3
_geom_angle_publ_flag
C12 P C22 104.80(8) . . ?
C12 P C21 106.78(8) . . ?
C22 P C21 105.20(9) . . ?
C12 P Pd 101.17(6) . . ?
C22 P Pd 121.73(6) . . ?
C21 P Pd 115.66(6) . . ?
C31 N C31 124.1(2) . 2_655 ?
C31 N Pd 117.94(12) . . ?
C31 N Pd 117.94(12) 2_655 . ?
C11 C C11 122.1(2) . 2_655 ?
C11 C Pd 118.97(11) . . ?
C11 C Pd 118.97(11) 2_655 . ?
C Pd N 180.0 . . ?
C Pd P 81.900(12) . . ?
N Pd P 98.100(12) . . ?
C Pd P 81.900(12) . 2_655 ?
N Pd P 98.100(12) . 2_655 ?
P Pd P 163.80(2) . 2_655 ?
C12 C11 C16 115.76(16) . . ?
C12 C11 C 118.75(16) . . ?
C16 C11 C 125.36(17) . . ?
C17 C10 C18 108.82(18) . . ?
C17 C10 C14 111.02(17) . . ?
C18 C10 C14 108.33(18) . . ?
C17 C10 C19 107.2(2) . . ?
C18 C10 C19 109.9(2) . . ?
C14 C10 C19 111.57(17) . . ?
C13 C12 C11 122.03(16) . . ?
C13 C12 P 124.87(14) . . ?
C11 C12 P 113.04(13) . . ?
C12 C13 C14 121.72(17) . . ?
C12 C13 H13 119.1 . . ?
C14 C13 H13 119.1 . . ?
C13 C14 C15 116.43(17) . . ?
C13 C14 C10 121.87(17) . . ?
C15 C14 C10 121.53(17) . . ?
C16 C15 C14 122.70(18) . . ?
C16 C15 H15 118.7 . . ?
C14 C15 H15 118.7 . . ?
C15 C16 C11 121.33(18) . . ?
C15 C16 H16 119.3 . . ?
C11 C16 H16 119.3 . . ?
C10 C17 H17A 109.5 . . ?
C10 C17 H17B 109.5 . . ?
H17A C17 H17B 109.5 . . ?
C10 C17 H17C 109.5 . . ?
H17A C17 H17C 109.5 . . ?
H17B C17 H17C 109.5 . . ?
C10 C18 H18A 109.5 . . ?
C10 C18 H18B 109.5 . . ?
H18A C18 H18B 109.5 . . ?
C10 C18 H18C 109.5 . . ?
H18A C18 H18C 109.5 . . ?
H18B C18 H18C 109.5 . . ?
C10 C19 H19A 109.5 . . ?
C10 C19 H19B 109.5 . . ?
H19A C19 H19B 109.5 . . ?
C10 C19 H19C 109.5 . . ?
H19A C19 H19C 109.5 . . ?
H19B C19 H19C 109.5 . . ?
C23 C21 C24 111.10(16) . . ?
C23 C21 P 109.52(13) . . ?
C24 C21 P 114.38(13) . . ?
C23 C21 H21 107.2 . . ?
C24 C21 H21 107.2 . . ?
P C21 H21 107.2 . . ?
C25 C22 C26 111.53(17) . . ?
C25 C22 P 111.30(13) . . ?
C26 C22 P 110.84(13) . . ?
C25 C22 H22 107.7 . . ?
C26 C22 H22 107.7 . . ?
P C22 H22 107.7 . . ?
C21 C23 H23A 109.5 . . ?
C21 C23 H23B 109.5 . . ?
H23A C23 H23B 109.5 . . ?
C21 C23 H23C 109.5 . . ?
H23A C23 H23C 109.5 . . ?
H23B C23 H23C 109.5 . . ?
C21 C24 H24A 109.5 . . ?
C21 C24 H24B 109.5 . . ?
H24A C24 H24B 109.5 . . ?
C21 C24 H24C 109.5 . . ?
H24A C24 H24C 109.5 . . ?
H24B C24 H24C 109.5 . . ?
C22 C25 H25A 109.5 . . ?
C22 C25 H25B 109.5 . . ?
H25A C25 H25B 109.5 . . ?
C22 C25 H25C 109.5 . . ?
H25A C25 H25C 109.5 . . ?
H25B C25 H25C 109.5 . . ?
C22 C26 H26A 109.5 . . ?
C22 C26 H26B 109.5 . . ?
H26A C26 H26B 109.5 . . ?
C22 C26 H26C 109.5 . . ?
H26A C26 H26C 109.5 . . ?
H26B C26 H26C 109.5 . . ?
N C31 C36 120.22(18) . . ?
N C31 C32 124.5(2) . . ?
C36 C31 C32 115.00(19) . . ?
C33 C32 C31 121.2(2) . . ?
C33 C32 H32 119.4 . . ?
C31 C32 H32 119.4 . . ?
C34 C33 C32 121.7(2) . . ?
C34 C33 H33 119.1 . . ?
C32 C33 H33 119.1 . . ?
C35 C34 C33 118.6(2) . . ?
C35 C34 H34 120.7 . . ?
C33 C34 H34 120.7 . . ?
C34 C35 C36 120.3(3) . . ?
C34 C35 H35 119.8 . . ?
C36 C35 H35 119.8 . . ?
C35 C36 C31 123.2(2) . . ?
C35 C36 H36 118.4 . . ?
C31 C36 H36 118.4 . . ?

_diffrn_measured_fraction_theta_max 1.000
_diffrn_reflns_theta_full        25.00
_diffrn_measured_fraction_theta_full 1.000
_refine_diff_density_max         0.481
_refine_diff_density_min         -0.418
_refine_diff_density_rms         0.048


# SQUEEZE RESULTS 
# Note: Data are Listed for all Voids in the P1 Unit Cell
# i.e. Centre of Gravity, Solvent Accessible Volume,
# Recovered number of Electrons in the Void and
# Details about the Squeezed Material
loop_
_platon_squeeze_void_nr
_platon_squeeze_void_average_x
_platon_squeeze_void_average_y
_platon_squeeze_void_average_z
_platon_squeeze_void_volume
_platon_squeeze_void_count_electrons
_platon_squeeze_void_content
1 0.500 -0.000 0.010 420 87 ' '
2 -0.000 0.500 -0.008 420 87 ' '

_iucr_refine_instructions_details 
;
TITL pc40b.res in C2/c
CELL  0.71073  20.2994  17.5268  15.9561   90.000  123.775   90.000
ZERR    4.000   0.0014   0.0014   0.0016    0.000    0.003    0.000
LATT  7
SYMM -X, Y, 1/2-Z
SFAC C H N P PD
UNIT 180 248 4 8 4
LIST 6 ! automatically inserted. Change 6 to 4 for CHECKCIF!!
TEMP -153.150
L.S. 5 0   24
BOND $H
FMAP 2
PLAN 20
 
ACTA 50
size 0.12 0.10 0.08
 
WGHT    0.033200    2.582400
FVAR       2.01755
P     4    0.631307    0.459739    0.376357    11.00000    0.01579    0.01915 =
         0.01948    0.00148    0.00859   -0.00172
N     3    0.500000    0.318628    0.250000    10.50000    0.01331    0.03021 =
         0.02254    0.00000    0.00514    0.00000
C     1    0.500000    0.556724    0.250000    10.50000    0.02300    0.02011 =
         0.02154    0.00000    0.01123    0.00000
PD    5    0.500000    0.441231    0.250000    10.50000    0.01539    0.01651 =
         0.01840    0.00000    0.00778    0.00000
C11   1    0.573716    0.596634    0.288243    11.00000    0.02288    0.02065 =
         0.02287   -0.00087    0.01259   -0.00093
C10   1    0.805191    0.700375    0.397445    11.00000    0.03252    0.02844 =
         0.04954    0.00205    0.02662   -0.00896
C12   1    0.645633    0.557538    0.353152    11.00000    0.02420    0.01988 =
         0.02279    0.00191    0.01377   -0.00227
C13   1    0.718647    0.591299    0.390279    11.00000    0.02300    0.02543 =
         0.02641    0.00194    0.01302   -0.00176
AFIX  43
H13   2    0.765555    0.563329    0.435300    11.00000   -1.20000
AFIX   0
C14   1    0.725033    0.665188    0.363289    11.00000    0.03049    0.02662 =
         0.03226   -0.00026    0.01963   -0.00553
C15   1    0.653819    0.703514    0.296991    11.00000    0.03763    0.02258 =
         0.03897    0.00626    0.02244   -0.00458
AFIX  43
H15   2    0.655982    0.753611    0.275906    11.00000   -1.20000
AFIX   0
C16   1    0.580889    0.671631    0.261149    11.00000    0.03056    0.02222 =
         0.03051    0.00521    0.01606    0.00310
AFIX  43
H16   2    0.534360    0.700485    0.217320    11.00000   -1.20000
AFIX   0
C17   1    0.807854    0.784701    0.422910    11.00000    0.04647    0.03784 =
         0.05879   -0.01265    0.03566   -0.01891
AFIX 137
H17A  2    0.765753    0.812073    0.363367    11.00000   -1.50000
H17B  2    0.859446    0.806061    0.443740    11.00000   -1.50000
H17C  2    0.800074    0.790131    0.477980    11.00000   -1.50000
AFIX   0
C18   1    0.817143    0.692916    0.311462    11.00000    0.06342    0.05573 =
         0.09283   -0.02777    0.06344   -0.02822
AFIX 137
H18A  2    0.819801    0.638801    0.298143    11.00000   -1.50000
H18B  2    0.866658    0.718183    0.330350    11.00000   -1.50000
H18C  2    0.772646    0.716973    0.250669    11.00000   -1.50000
AFIX   0
C19   1    0.873220    0.660969    0.491925    11.00000    0.02915    0.06276 =
         0.09558    0.02798    0.01588   -0.01759
AFIX 137
H19A  2    0.877938    0.608157    0.475713    11.00000   -1.50000
H19B  2    0.862452    0.661295    0.544662    11.00000   -1.50000
H19C  2    0.922835    0.688219    0.515903    11.00000   -1.50000
AFIX   0
C21   1    0.655399    0.456204    0.506439    11.00000    0.02548    0.03167 =
         0.02104    0.00031    0.01241   -0.00680
AFIX  13
H21   2    0.646698    0.402488    0.519301    11.00000   -1.20000
AFIX   0
C22   1    0.710849    0.405973    0.380652    11.00000    0.01890    0.02403 =
         0.02847    0.00401    0.01230    0.00096
AFIX  13
H22   2    0.762487    0.428919    0.434794    11.00000   -1.20000
AFIX   0
C23   1    0.597584    0.506306    0.513919    11.00000    0.03911    0.04592 =
         0.03360   -0.01305    0.02454   -0.01113
AFIX 137
H23A  2    0.607408    0.560008    0.507274    11.00000   -1.50000
H23B  2    0.604973    0.498293    0.579425    11.00000   -1.50000
H23C  2    0.543161    0.492865    0.459872    11.00000   -1.50000
AFIX   0
C24   1    0.741106    0.476773    0.587931    11.00000    0.03123    0.05869 =
         0.02234   -0.00226    0.01046   -0.01059
AFIX 137
H24A  2    0.776960    0.441309    0.584703    11.00000   -1.50000
H24B  2    0.749247    0.473243    0.654377    11.00000   -1.50000
H24C  2    0.752110    0.528967    0.577008    11.00000   -1.50000
AFIX   0
C25   1    0.705213    0.412669    0.282247    11.00000    0.03753    0.04062 =
         0.04030    0.00217    0.02688    0.00514
AFIX 137
H25A  2    0.655937    0.388867    0.228073    11.00000   -1.50000
H25B  2    0.750558    0.386815    0.288504    11.00000   -1.50000
H25C  2    0.705497    0.466658    0.266474    11.00000   -1.50000
AFIX   0
C26   1    0.710665    0.322953    0.408628    11.00000    0.03016    0.02855 =
         0.05553    0.01061    0.02673    0.00809
AFIX 137
H26A  2    0.662076    0.298051    0.354668    11.00000   -1.50000
H26B  2    0.712967    0.320650    0.471574    11.00000   -1.50000
H26C  2    0.756833    0.296724    0.417647    11.00000   -1.50000
AFIX   0
C31   1    0.482483    0.282357    0.164797    11.00000    0.01491    0.02221 =
         0.03861   -0.00199    0.01001    0.00909
C32   1    0.448298    0.208296    0.135260    11.00000    0.02221    0.03090 =
         0.05324   -0.01169    0.01449    0.00162
AFIX  43
H32   2    0.440766    0.179352    0.179637    11.00000   -1.20000
AFIX   0
C33   1    0.425746    0.177571    0.042678    11.00000    0.02479    0.04484 =
         0.07313   -0.03398    0.01539   -0.00221
AFIX  43
H33   2    0.404264    0.127492    0.025841    11.00000   -1.20000
AFIX   0
C34   1    0.433740    0.217922   -0.025502    11.00000    0.03308    0.07475 =
         0.04683   -0.03139    0.01178    0.01145
AFIX  43
H34   2    0.416858    0.196589   -0.089181    11.00000   -1.20000
AFIX   0
C35   1    0.466657    0.289646    0.000727    11.00000    0.03305    0.06376 =
         0.03411   -0.00865    0.01440    0.01795
AFIX  43
H35   2    0.472689    0.318289   -0.045149    11.00000   -1.20000
AFIX   0
C36   1    0.491124    0.320413    0.093947    11.00000    0.02437    0.03465 =
         0.03013   -0.00484    0.01060    0.00960
AFIX  43
H36   2    0.514851    0.369568    0.110619    11.00000   -1.20000
REM #####
REM #####
REM #####
REM #####
REM #####
REM #####
REM #####
REM #####
HKLF 4
 
REM  pc40b.res in C2/c
REM R1 =  0.0246 for   3778 Fo > 4sig(Fo)  and  0.0300 for all   4154 data
REM    230 parameters refined using      0 restraints
 
END  
     
WGHT      0.0333      2.5769 
REM Highest difference peak  0.481,  deepest hole -0.418,  1-sigma level  0.048
Q1    1   0.4937  0.2941  0.2762  11.00000  0.05    0.48
Q2    1   0.6440  0.5188  0.3732  11.00000  0.05    0.35
Q3    1   0.4742  0.3078  0.2029  11.00000  0.05    0.35
Q4    1   0.6426  0.4557  0.4425  11.00000  0.05    0.33
Q5    1   0.4820  0.4395  0.1804  11.00000  0.05    0.33
Q6    1   0.6744  0.4330  0.3808  11.00000  0.05    0.30
Q7    1   0.4865  0.3010  0.1399  11.00000  0.05    0.29
Q8    1   0.4766  0.2489  0.1600  11.00000  0.05    0.28
Q9    1   0.6106  0.5808  0.3373  11.00000  0.05    0.27
Q10   1   0.5801  0.4602  0.3262  11.00000  0.05    0.27
Q11   1   0.8504  0.6434  0.3555  11.00000  0.05    0.25
Q12   1   0.5828  0.6369  0.2937  11.00000  0.05    0.25
Q13   1   0.5000  0.5140  0.2500  10.50000  0.05    0.25
Q14   1   0.4597  0.2508  0.0104  11.00000  0.05    0.23
Q15   1   0.6967  0.4003  0.3227  11.00000  0.05    0.22
Q16   1   0.7624  0.6852  0.3812  11.00000  0.05    0.22
Q17   1   0.5364  0.5790  0.2744  11.00000  0.05    0.22
Q18   1   0.8468  0.7055  0.5002  11.00000  0.05    0.22
Q19   1   0.7193  0.6317  0.3850  11.00000  0.05    0.20
Q20   1   0.7014  0.6833  0.3606  11.00000  0.05    0.20

;
####################################################################### 
# 
# This file contains crystal structure data downloaded from the 
# Cambridge Structural Database (CSD) hosted by the Cambridge 
# Crystallographic Data Centre (CCDC).
# 
# Full information about CCDC data access policies and citation 
# guidelines are available at http://www.ccdc.cam.ac.uk/access/V1 
# 
# Audit and citation data items may have been added by the CCDC. 
# Please retain this information to preserve the provenance of 
# this file and to allow appropriate attribution of the data. 
# 
#######################################################################

data_pc44
_database_code_depnum_ccdc_archive 'CCDC 1436942'
_audit_update_record             
;
2015-11-13 deposited with the CCDC.
2016-03-22 downloaded from the CCDC.
;

_audit_creation_method           SHELXL-97
_chemical_name_systematic        
; 
 ? 
;
_chemical_name_common            ?
_chemical_melting_point          ?
_chemical_formula_moiety         ?
_chemical_formula_sum            'C40 H59 K P2 Pd'
_chemical_formula_weight         747.31

loop_
_atom_type_symbol
_atom_type_description
_atom_type_scat_dispersion_real
_atom_type_scat_dispersion_imag
_atom_type_scat_source
C C 0.0033 0.0016 'International Tables Vol C Tables 4.2.6.8 and 6.1.1.4'
H H 0.0000 0.0000 'International Tables Vol C Tables 4.2.6.8 and 6.1.1.4'
P P 0.1023 0.0942 'International Tables Vol C Tables 4.2.6.8 and 6.1.1.4'
K K 0.2009 0.2494 'International Tables Vol C Tables 4.2.6.8 and 6.1.1.4'
Pd Pd -0.9988 1.0072 'International Tables Vol C Tables 4.2.6.8 and 6.1.1.4'

_symmetry_cell_setting           monoclinic
_symmetry_space_group_name_H-M   C2/c

loop_
_symmetry_equiv_pos_as_xyz
'x, y, z'
'-x, y, -z+1/2'
'x+1/2, y+1/2, z'
'-x+1/2, y+1/2, -z+1/2'
'-x, -y, -z'
'x, -y, z-1/2'
'-x+1/2, -y+1/2, -z'
'x+1/2, -y+1/2, z-1/2'

_cell_length_a                   26.989(3)
_cell_length_b                   12.0603(10)
_cell_length_c                   23.568(2)
_cell_angle_alpha                90.00
_cell_angle_beta                 96.879(4)
_cell_angle_gamma                90.00
_cell_volume                     7616.1(12)
_cell_formula_units_Z            8
_cell_measurement_temperature    120(2)
_cell_measurement_reflns_used    ?
_cell_measurement_theta_min      ?
_cell_measurement_theta_max      ?

_exptl_crystal_description       block
_exptl_crystal_colour            ?
_exptl_crystal_size_max          0.13
_exptl_crystal_size_mid          0.12
_exptl_crystal_size_min          0.10
_exptl_crystal_density_meas      ?
_exptl_crystal_density_diffrn    1.303
_exptl_crystal_density_method    'not measured'
_exptl_crystal_F_000             3152
_exptl_absorpt_coefficient_mu    0.707
_exptl_absorpt_correction_type   multi-scan
_exptl_absorpt_correction_T_min  0.6757
_exptl_absorpt_correction_T_max  0.7457
_exptl_absorpt_process_details   
'Bruker AXS area detector scaling and absorption correction'

_exptl_special_details           
; 
 ? 
;

_diffrn_ambient_temperature      120(2)
_diffrn_radiation_wavelength     0.71073
_diffrn_radiation_type           MoK\a
_diffrn_radiation_source         'fine-focus sealed tube'
_diffrn_radiation_monochromator  graphite
_diffrn_measurement_device_type  'Bruker APEX-II'
_diffrn_measurement_method       ?
_diffrn_detector_area_resol_mean ?
_diffrn_standards_number         ?
_diffrn_standards_interval_count ?
_diffrn_standards_interval_time  ?
_diffrn_standards_decay_%        ?
_diffrn_reflns_number            90845
_diffrn_reflns_av_R_equivalents  0.0540
_diffrn_reflns_av_sigmaI/netI    0.0226
_diffrn_reflns_limit_h_min       -32
_diffrn_reflns_limit_h_max       32
_diffrn_reflns_limit_k_min       -14
_diffrn_reflns_limit_k_max       14
_diffrn_reflns_limit_l_min       -28
_diffrn_reflns_limit_l_max       28
_diffrn_reflns_theta_min         1.74
_diffrn_reflns_theta_max         25.00
_reflns_number_total             6712
_reflns_number_gt                5799
_reflns_threshold_expression     >2sigma(I)

_computing_data_collection       ?
_computing_cell_refinement       ?
_computing_data_reduction        ?
_computing_structure_solution    'SHELXS-97 (Sheldrick, 1990)'
_computing_structure_refinement  'SHELXL-97 (Sheldrick, 1997)'
_computing_molecular_graphics    ?
_computing_publication_material  ?

_refine_special_details          
; 
 Refinement of F^2^ against ALL reflections.  The weighted R-factor wR and 
 goodness of fit S are based on F^2^, conventional R-factors R are based 
 on F, with F set to zero for negative F^2^. The threshold expression of 
 F^2^ > 2sigma(F^2^) is used only for calculating R-factors(gt) etc. and is 
 not relevant to the choice of reflections for refinement.  R-factors based 
 on F^2^ are statistically about twice as large as those based on F, and R- 
 factors based on ALL data will be even larger. 
;

_refine_ls_structure_factor_coef Fsqd
_refine_ls_matrix_type           full
_refine_ls_weighting_scheme      calc
_refine_ls_weighting_details     
'calc w=1/[\s^2^(Fo^2^)+(0.0346P)^2^+1.5863P] where P=(Fo^2^+2Fc^2^)/3'
_atom_sites_solution_primary     direct
_atom_sites_solution_secondary   difmap
_atom_sites_solution_hydrogens   geom
_refine_ls_hydrogen_treatment    mixed
_refine_ls_extinction_method     none
_refine_ls_extinction_coef       ?
_refine_ls_number_reflns         6712
_refine_ls_number_parameters     458
_refine_ls_number_restraints     0
_refine_ls_R_factor_all          0.0349
_refine_ls_R_factor_gt           0.0267
_refine_ls_wR_factor_ref         0.0692
_refine_ls_wR_factor_gt          0.0661
_refine_ls_goodness_of_fit_ref   1.066
_refine_ls_restrained_S_all      1.066
_refine_ls_shift/su_max          0.001
_refine_ls_shift/su_mean         0.000

loop_
_atom_site_label
_atom_site_type_symbol
_atom_site_fract_x
_atom_site_fract_y
_atom_site_fract_z
_atom_site_U_iso_or_equiv
_atom_site_adp_type
_atom_site_occupancy
_atom_site_symmetry_multiplicity
_atom_site_calc_flag
_atom_site_refinement_flags
_atom_site_disorder_assembly
_atom_site_disorder_group
Pd Pd 0.042544(6) 0.781187(13) 0.093928(7) 0.01601(6) Uani 1 1 d . . .
P1 P -0.03530(2) 0.70860(5) 0.07545(3) 0.02182(14) Uani 1 1 d . . .
K2 K 0.0000 0.90423(8) 0.2500 0.0378(2) Uani 1 2 d S . .
P2 P 0.11202(2) 0.87644(5) 0.13175(2) 0.01898(13) Uani 1 1 d . . .
C C 0.00435(8) 0.91767(18) 0.12240(9) 0.0177(5) Uani 1 1 d . . .
C10 C -0.21394(8) 0.8679(2) 0.11379(11) 0.0265(5) Uani 1 1 d . . .
C11 C -0.04919(8) 0.91110(18) 0.12137(9) 0.0186(5) Uani 1 1 d . . .
C12 C -0.07573(8) 0.81553(19) 0.09731(10) 0.0217(5) Uani 1 1 d . . .
C13 C -0.12711(9) 0.80309(19) 0.09665(10) 0.0241(5) Uani 1 1 d . . .
H13 H -0.1423 0.7377 0.0802 0.029 Uiso 1 1 calc R . .
C15 C -0.13161(9) 0.9687(2) 0.14729(13) 0.0376(7) Uani 1 1 d . . .
H15 H -0.1500 1.0207 0.1666 0.045 Uiso 1 1 calc R . .
C14 C -0.15714(8) 0.88093(19) 0.11867(10) 0.0220(5) Uani 1 1 d . . .
C16 C -0.08056(10) 0.9837(2) 0.14885(13) 0.0359(7) Uani 1 1 d . . .
H16 H -0.0649(10) 1.044(2) 0.1715(12) 0.041(8) Uiso 1 1 d . . .
C17 C -0.23774(10) 0.9537(3) 0.14899(14) 0.0475(8) Uani 1 1 d . . .
H17A H -0.2299 1.0282 0.1360 0.071 Uiso 1 1 calc R . .
H17B H -0.2247 0.9453 0.1894 0.071 Uiso 1 1 calc R . .
H17C H -0.2740 0.9432 0.1444 0.071 Uiso 1 1 calc R . .
C5 C 0.07820(9) 0.6421(2) 0.05736(11) 0.0252(5) Uani 1 1 d . . .
H5B H 0.0909(9) 0.593(2) 0.0890(11) 0.029(7) Uiso 1 1 d . . .
H5A H 0.0512(10) 0.604(2) 0.0338(11) 0.031(7) Uiso 1 1 d . . .
C18 C -0.23563(10) 0.8813(3) 0.05164(13) 0.0565(9) Uani 1 1 d . . .
H18A H -0.2282 0.9559 0.0385 0.085 Uiso 1 1 calc R . .
H18B H -0.2719 0.8708 0.0481 0.085 Uiso 1 1 calc R . .
H18C H -0.2208 0.8260 0.0283 0.085 Uiso 1 1 calc R . .
C19 C -0.22805(11) 0.7531(3) 0.13385(19) 0.0602(10) Uani 1 1 d . . .
H19A H -0.2145 0.6964 0.1102 0.090 Uiso 1 1 calc R . .
H19B H -0.2645 0.7465 0.1304 0.090 Uiso 1 1 calc R . .
H19C H -0.2142 0.7428 0.1739 0.090 Uiso 1 1 calc R . .
C20 C 0.12494(9) 1.27972(19) 0.23522(10) 0.0249(5) Uani 1 1 d . . .
C21 C 0.03330(8) 1.01061(18) 0.14598(9) 0.0189(5) Uani 1 1 d . . .
C22 C 0.08662(8) 1.00268(18) 0.15874(9) 0.0191(5) Uani 1 1 d . . .
C24 C 0.09491(9) 1.18521(19) 0.20441(10) 0.0220(5) Uani 1 1 d . . .
C23 C 0.11499(8) 1.08563(19) 0.18808(10) 0.0227(5) Uani 1 1 d . . .
H23 H 0.1498 1.0736 0.1974 0.027 Uiso 1 1 calc R . .
C27 C 0.09845(12) 1.3215(3) 0.28479(13) 0.0493(8) Uani 1 1 d . . .
H27A H 0.0650 1.3476 0.2702 0.074 Uiso 1 1 calc R . .
H27B H 0.1176 1.3826 0.3040 0.074 Uiso 1 1 calc R . .
H27C H 0.0958 1.2610 0.3120 0.074 Uiso 1 1 calc R . .
C26 C 0.01486(9) 1.1181(2) 0.15825(12) 0.0346(6) Uani 1 1 d . . .
H26 H -0.0192 1.1344 0.1463 0.041 Uiso 1 1 calc R . .
C25 C 0.04403(9) 1.1987(2) 0.18638(13) 0.0355(6) Uani 1 1 d . . .
H25 H 0.0289 1.2673 0.1940 0.043 Uiso 1 1 calc R . .
C28 C 0.12824(11) 1.3756(2) 0.19344(12) 0.0403(7) Uani 1 1 d . . .
H28A H 0.1451 1.3504 0.1612 0.060 Uiso 1 1 calc R . .
H28B H 0.1472 1.4367 0.2130 0.060 Uiso 1 1 calc R . .
H28C H 0.0945 1.4012 0.1794 0.060 Uiso 1 1 calc R . .
C29 C 0.17765(10) 1.2444(2) 0.25852(12) 0.0377(7) Uani 1 1 d . . .
H29A H 0.1957 1.2214 0.2268 0.057 Uiso 1 1 calc R . .
H29B H 0.1760 1.1821 0.2850 0.057 Uiso 1 1 calc R . .
H29C H 0.1951 1.3067 0.2787 0.057 Uiso 1 1 calc R . .
C31 C -0.05742(9) 0.6628(2) 0.00203(10) 0.0274(5) Uani 1 1 d . . .
H31 H -0.0378 0.5948 -0.0050 0.033 Uiso 1 1 calc R . .
C32 C -0.04818(9) 0.5887(2) 0.12049(11) 0.0281(6) Uani 1 1 d . . .
H32 H -0.0851 0.5762 0.1161 0.034 Uiso 1 1 calc R . .
C33 C -0.04488(12) 0.7479(3) -0.04066(13) 0.0377(7) Uani 1 1 d . . .
H33C H -0.0545(12) 0.725(3) -0.0776(15) 0.051(9) Uiso 1 1 d . . .
H33B H -0.0635(11) 0.816(3) -0.0355(12) 0.040(8) Uiso 1 1 d . . .
H33A H -0.0112(13) 0.765(2) -0.0361(13) 0.045(9) Uiso 1 1 d . . .
C34 C -0.11257(9) 0.6305(2) -0.01002(13) 0.0393(7) Uani 1 1 d . . .
H34A H -0.1186 0.5943 -0.0474 0.059 Uiso 1 1 calc R . .
H34B H -0.1333 0.6972 -0.0100 0.059 Uiso 1 1 calc R . .
H34C H -0.1211 0.5794 0.0197 0.059 Uiso 1 1 calc R . .
C36 C -0.02327(10) 0.4819(2) 0.10375(12) 0.0332(6) Uani 1 1 d . . .
H36A H -0.0361 0.4621 0.0644 0.050 Uiso 1 1 calc R . .
H36B H -0.0306 0.4220 0.1296 0.050 Uiso 1 1 calc R . .
H36C H 0.0129 0.4931 0.1065 0.050 Uiso 1 1 calc R . .
C35 C -0.03142(12) 0.6165(2) 0.18297(12) 0.0430(7) Uani 1 1 d . . .
H35A H 0.0050 0.6247 0.1888 0.065 Uiso 1 1 calc R . .
H35B H -0.0414 0.5566 0.2073 0.065 Uiso 1 1 calc R . .
H35C H -0.0471 0.6860 0.1929 0.065 Uiso 1 1 calc R . .
C43 C 0.18009(10) 0.7135(2) 0.17619(12) 0.0346(6) Uani 1 1 d . . .
H43A H 0.1576 0.6558 0.1588 0.052 Uiso 1 1 calc R . .
H43B H 0.2004 0.6834 0.2099 0.052 Uiso 1 1 calc R . .
H43C H 0.2020 0.7387 0.1484 0.052 Uiso 1 1 calc R . .
C44 C 0.11497(12) 0.7734(3) 0.23639(12) 0.0378(7) Uani 1 1 d . . .
H44C H 0.0881(12) 0.724(2) 0.2165(13) 0.045(9) Uiso 1 1 d . . .
H44B H 0.1332(12) 0.732(3) 0.2656(14) 0.046(9) Uiso 1 1 d . . .
H44A H 0.0999(11) 0.836(3) 0.2517(13) 0.046(9) Uiso 1 1 d . . .
C45 C 0.13226(13) 0.9873(3) 0.03519(16) 0.0455(8) Uani 1 1 d . . .
H45A H 0.1230(13) 1.055(3) 0.0480(14) 0.062(11) Uiso 1 1 d . . .
H45B H 0.1031(13) 0.952(3) 0.0171(13) 0.053(10) Uiso 1 1 d . . .
H45C H 0.1525(13) 1.003(3) 0.0087(15) 0.058(10) Uiso 1 1 d . . .
C46 C 0.20533(10) 0.9760(3) 0.11179(14) 0.0465(8) Uani 1 1 d . . .
H46A H 0.2295 0.9829 0.0841 0.070 Uiso 1 1 calc R . .
H46B H 0.2200 0.9323 0.1446 0.070 Uiso 1 1 calc R . .
H46C H 0.1966 1.0499 0.1247 0.070 Uiso 1 1 calc R . .
C51 C 0.11661(9) 0.6687(2) 0.01925(10) 0.0256(5) Uani 1 1 d . . .
C52 C 0.16562(9) 0.6305(2) 0.02957(11) 0.0294(6) Uani 1 1 d . . .
H52 H 0.1752 0.5865 0.0625 0.035 Uiso 1 1 calc R . .
C53 C 0.20072(10) 0.6551(2) -0.00706(13) 0.0421(7) Uani 1 1 d . . .
H53 H 0.2338 0.6276 0.0010 0.050 Uiso 1 1 calc R . .
C54 C 0.18797(12) 0.7191(3) -0.05510(14) 0.0516(8) Uani 1 1 d . . .
H54 H 0.2119 0.7355 -0.0803 0.062 Uiso 1 1 calc R . .
C55 C 0.14040(13) 0.7586(3) -0.06582(13) 0.0557(9) Uani 1 1 d . . .
H55 H 0.1314 0.8042 -0.0983 0.067 Uiso 1 1 calc R . .
C56 C 0.10535(10) 0.7327(3) -0.02987(12) 0.0395(7) Uani 1 1 d . . .
H56 H 0.0723 0.7596 -0.0389 0.047 Uiso 1 1 calc R . .
C42 C 0.15828(9) 0.9180(2) 0.08351(11) 0.0274(5) Uani 1 1 d . . .
H42 H 0.1695 0.8483 0.0659 0.033 Uiso 1 1 calc R . .
C41 C 0.14946(9) 0.8110(2) 0.19381(10) 0.0274(5) Uani 1 1 d . . .
H41 H 0.1729 0.8678 0.2127 0.033 Uiso 1 1 calc R . .
K1 K 0.0000 1.0000 0.0000 0.0363(2) Uani 1 2 d S . .

loop_
_atom_site_aniso_label
_atom_site_aniso_U_11
_atom_site_aniso_U_22
_atom_site_aniso_U_33
_atom_site_aniso_U_23
_atom_site_aniso_U_13
_atom_site_aniso_U_12
Pd 0.01375(10) 0.01570(10) 0.01898(10) -0.00359(7) 0.00363(6) -0.00004(7)
P1 0.0155(3) 0.0194(3) 0.0310(3) -0.0090(3) 0.0045(2) -0.0016(2)
K2 0.0336(4) 0.0565(6) 0.0238(4) 0.000 0.0061(3) 0.000
P2 0.0139(3) 0.0179(3) 0.0254(3) -0.0047(2) 0.0037(2) 0.0002(2)
C 0.0173(11) 0.0174(11) 0.0189(11) -0.0006(9) 0.0044(9) 0.0006(9)
C10 0.0169(12) 0.0277(13) 0.0357(14) -0.0009(11) 0.0065(10) -0.0007(10)
C11 0.0185(11) 0.0188(11) 0.0191(11) 0.0005(9) 0.0050(9) 0.0014(9)
C12 0.0174(11) 0.0211(12) 0.0272(12) -0.0060(10) 0.0050(9) 0.0002(9)
C13 0.0204(12) 0.0210(12) 0.0312(13) -0.0064(10) 0.0044(10) -0.0029(9)
C15 0.0236(14) 0.0258(14) 0.0655(19) -0.0106(13) 0.0131(13) 0.0022(11)
C14 0.0157(11) 0.0228(12) 0.0282(12) 0.0008(10) 0.0052(9) 0.0009(9)
C16 0.0237(13) 0.0232(13) 0.0620(19) -0.0139(13) 0.0098(12) -0.0023(11)
C17 0.0216(14) 0.0537(19) 0.070(2) -0.0204(17) 0.0172(14) -0.0020(13)
C5 0.0210(13) 0.0230(13) 0.0319(14) -0.0093(11) 0.0049(10) -0.0012(10)
C18 0.0182(14) 0.105(3) 0.0455(18) 0.0010(18) 0.0001(12) -0.0047(16)
C19 0.0230(15) 0.0386(18) 0.123(3) 0.0149(19) 0.0243(18) -0.0034(13)
C20 0.0267(13) 0.0201(12) 0.0286(13) -0.0046(10) 0.0059(10) -0.0054(10)
C21 0.0183(11) 0.0182(11) 0.0208(11) -0.0003(9) 0.0051(9) 0.0009(9)
C22 0.0158(11) 0.0162(11) 0.0262(12) -0.0029(9) 0.0065(9) 0.0003(9)
C24 0.0233(12) 0.0202(12) 0.0234(12) -0.0046(10) 0.0070(9) -0.0039(10)
C23 0.0175(11) 0.0240(13) 0.0267(12) -0.0045(10) 0.0036(9) -0.0018(10)
C27 0.056(2) 0.0487(18) 0.0465(18) -0.0275(15) 0.0192(15) -0.0160(16)
C26 0.0187(13) 0.0254(14) 0.0600(18) -0.0109(13) 0.0067(12) 0.0021(11)
C25 0.0235(13) 0.0235(13) 0.0607(18) -0.0157(12) 0.0105(12) 0.0003(10)
C28 0.0414(16) 0.0306(15) 0.0465(17) 0.0058(13) -0.0042(13) -0.0160(13)
C29 0.0374(16) 0.0282(14) 0.0444(16) -0.0070(12) -0.0081(13) -0.0064(12)
C31 0.0238(13) 0.0236(13) 0.0339(14) -0.0118(11) -0.0003(10) 0.0025(10)
C32 0.0238(13) 0.0228(13) 0.0397(14) -0.0065(11) 0.0126(11) -0.0054(10)
C33 0.0349(17) 0.0372(17) 0.0378(17) -0.0046(13) -0.0090(13) 0.0026(13)
C34 0.0265(14) 0.0388(16) 0.0508(17) -0.0228(13) -0.0029(12) -0.0031(12)
C36 0.0369(15) 0.0241(13) 0.0404(15) -0.0004(11) 0.0125(12) 0.0012(11)
C35 0.061(2) 0.0353(16) 0.0359(16) -0.0049(13) 0.0200(14) -0.0103(14)
C43 0.0328(15) 0.0339(15) 0.0356(14) -0.0017(12) -0.0016(11) 0.0129(12)
C44 0.0385(17) 0.0485(18) 0.0257(14) 0.0031(14) 0.0007(12) 0.0101(15)
C45 0.0422(19) 0.0424(19) 0.057(2) 0.0168(16) 0.0276(17) 0.0066(15)
C46 0.0322(16) 0.0421(17) 0.070(2) -0.0212(15) 0.0255(14) -0.0156(13)
C51 0.0244(13) 0.0240(13) 0.0291(13) -0.0123(11) 0.0057(10) -0.0018(10)
C52 0.0235(13) 0.0259(13) 0.0400(15) -0.0074(11) 0.0079(11) 0.0007(10)
C53 0.0264(14) 0.0397(17) 0.063(2) -0.0113(15) 0.0160(13) 0.0000(12)
C54 0.0479(19) 0.064(2) 0.0481(19) -0.0024(17) 0.0271(15) -0.0057(16)
C55 0.053(2) 0.079(2) 0.0356(17) 0.0111(16) 0.0106(15) -0.0027(18)
C56 0.0292(15) 0.0523(18) 0.0366(15) 0.0005(14) 0.0026(12) 0.0014(13)
C42 0.0207(12) 0.0222(13) 0.0418(15) -0.0058(11) 0.0140(11) -0.0011(10)
C41 0.0217(12) 0.0299(13) 0.0289(13) -0.0076(11) -0.0037(10) 0.0035(10)
K1 0.0468(5) 0.0304(4) 0.0299(4) 0.0062(3) -0.0023(4) -0.0007(4)

_geom_special_details            
; 
 All esds (except the esd in the dihedral angle between two l.s. planes) 
 are estimated using the full covariance matrix.  The cell esds are taken 
 into account individually in the estimation of esds in distances, angles 
 and torsion angles; correlations between esds in cell parameters are only 
 used when they are defined by crystal symmetry.  An approximate (isotropic) 
 treatment of cell esds is used for estimating esds involving l.s. planes. 
;

loop_
_geom_bond_atom_site_label_1
_geom_bond_atom_site_label_2
_geom_bond_distance
_geom_bond_site_symmetry_2
_geom_bond_publ_flag
Pd C 2.095(2) . ?
Pd C5 2.163(2) . ?
Pd P1 2.2695(6) . ?
Pd P2 2.2868(6) . ?
Pd K1 3.5460(3) . ?
P1 C12 1.804(2) . ?
P1 C31 1.846(2) . ?
P1 C32 1.852(3) . ?
K2 C21 2.998(2) 2 ?
K2 C21 2.998(2) . ?
K2 C 3.028(2) 2 ?
K2 C 3.028(2) . ?
K2 C11 3.162(2) 2 ?
K2 C11 3.162(2) . ?
K2 C16 3.176(3) 2 ?
K2 C16 3.176(3) . ?
K2 C26 3.420(3) 2 ?
K2 C26 3.420(3) . ?
K2 C44 3.530(3) 2 ?
K2 C44 3.530(3) . ?
K2 H16 2.93(3) . ?
K2 H44A 2.82(3) . ?
P2 C22 1.816(2) . ?
P2 C41 1.852(2) . ?
P2 C42 1.855(2) . ?
C C21 1.439(3) . ?
C C11 1.444(3) . ?
C K1 3.040(2) . ?
C10 C17 1.517(4) . ?
C10 C18 1.520(4) . ?
C10 C19 1.525(4) . ?
C10 C14 1.532(3) . ?
C11 C16 1.426(3) . ?
C11 C12 1.437(3) . ?
C11 K1 3.465(2) . ?
C12 C13 1.393(3) . ?
C13 C14 1.381(3) . ?
C13 H13 0.9500 . ?
C15 C16 1.386(4) . ?
C15 C14 1.393(3) . ?
C15 H15 0.9500 . ?
C16 H16 0.97(3) . ?
C17 H17A 0.9800 . ?
C17 H17B 0.9800 . ?
C17 H17C 0.9800 . ?
C5 C51 1.486(3) . ?
C5 H5B 0.98(3) . ?
C5 H5A 0.98(3) . ?
C18 H18A 0.9800 . ?
C18 H18B 0.9800 . ?
C18 H18C 0.9800 . ?
C19 H19A 0.9800 . ?
C19 H19B 0.9800 . ?
C19 H19C 0.9800 . ?
C20 C29 1.523(4) . ?
C20 C27 1.526(4) . ?
C20 C28 1.528(4) . ?
C20 C24 1.531(3) . ?
C21 C26 1.430(3) . ?
C21 C22 1.438(3) . ?
C21 K1 3.453(2) . ?
C22 C23 1.392(3) . ?
C24 C23 1.391(3) . ?
C24 C25 1.397(3) . ?
C23 H23 0.9500 . ?
C27 H27A 0.9800 . ?
C27 H27B 0.9800 . ?
C27 H27C 0.9800 . ?
C26 C25 1.371(4) . ?
C26 H26 0.9500 . ?
C25 H25 0.9500 . ?
C28 H28A 0.9800 . ?
C28 H28B 0.9800 . ?
C28 H28C 0.9800 . ?
C29 H29A 0.9800 . ?
C29 H29B 0.9800 . ?
C29 H29C 0.9800 . ?
C31 C33 1.504(4) . ?
C31 C34 1.532(3) . ?
C31 H31 1.0000 . ?
C32 C35 1.525(4) . ?
C32 C36 1.526(3) . ?
C32 H32 1.0000 . ?
C33 K1 3.369(3) . ?
C33 H33C 0.92(3) . ?
C33 H33B 0.98(3) . ?
C33 H33A 0.93(3) . ?
C34 H34A 0.9800 . ?
C34 H34B 0.9800 . ?
C34 H34C 0.9800 . ?
C36 H36A 0.9800 . ?
C36 H36B 0.9800 . ?
C36 H36C 0.9800 . ?
C35 H35A 0.9800 . ?
C35 H35B 0.9800 . ?
C35 H35C 0.9800 . ?
C43 C41 1.523(3) . ?
C43 H43A 0.9800 . ?
C43 H43B 0.9800 . ?
C43 H43C 0.9800 . ?
C44 C41 1.518(4) . ?
C44 H44C 1.01(3) . ?
C44 H44B 0.94(3) . ?
C44 H44A 0.95(3) . ?
C45 C42 1.516(4) . ?
C45 H45A 0.91(4) . ?
C45 H45B 0.95(3) . ?
C45 H45C 0.90(4) . ?
C46 C42 1.531(4) . ?
C46 H46A 0.9800 . ?
C46 H46B 0.9800 . ?
C46 H46C 0.9800 . ?
C51 C52 1.394(3) . ?
C51 C56 1.395(4) . ?
C52 C53 1.388(4) . ?
C52 H52 0.9500 . ?
C53 C54 1.380(4) . ?
C53 H53 0.9500 . ?
C54 C55 1.364(5) . ?
C54 H54 0.9500 . ?
C55 C56 1.379(4) . ?
C55 H55 0.9500 . ?
C56 H56 0.9500 . ?
C42 H42 1.0000 . ?
C41 H41 1.0000 . ?
K1 C 3.040(2) 5_575 ?
K1 C33 3.369(3) 5_575 ?
K1 C21 3.453(2) 5_575 ?
K1 C11 3.465(2) 5_575 ?
K1 Pd 3.5460(3) 5_575 ?
K1 H33B 2.87(3) . ?
K1 H33A 2.96(3) . ?
K1 H45B 2.82(3) . ?

loop_
_geom_angle_atom_site_label_1
_geom_angle_atom_site_label_2
_geom_angle_atom_site_label_3
_geom_angle
_geom_angle_site_symmetry_1
_geom_angle_site_symmetry_3
_geom_angle_publ_flag
C Pd C5 175.02(9) . . ?
C Pd P1 83.38(6) . . ?
C5 Pd P1 94.03(7) . . ?
C Pd P2 83.83(6) . . ?
C5 Pd P2 99.30(7) . . ?
P1 Pd P2 164.91(2) . . ?
C Pd K1 58.68(6) . . ?
C5 Pd K1 117.03(7) . . ?
P1 Pd K1 86.801(17) . . ?
P2 Pd K1 93.357(17) . . ?
C12 P1 C31 110.05(11) . . ?
C12 P1 C32 103.49(11) . . ?
C31 P1 C32 103.99(11) . . ?
C12 P1 Pd 104.31(8) . . ?
C31 P1 Pd 118.90(8) . . ?
C32 P1 Pd 115.11(8) . . ?
C21 K2 C21 129.34(9) 2 . ?
C21 K2 C 27.63(6) 2 2 ?
C21 K2 C 147.16(7) . 2 ?
C21 K2 C 147.16(7) 2 . ?
C21 K2 C 27.63(6) . . ?
C K2 C 173.86(9) 2 . ?
C21 K2 C11 48.50(6) 2 2 ?
C21 K2 C11 129.81(6) . 2 ?
C K2 C11 26.88(6) 2 2 ?
C K2 C11 152.77(6) . 2 ?
C21 K2 C11 129.81(6) 2 . ?
C21 K2 C11 48.50(6) . . ?
C K2 C11 152.77(6) 2 . ?
C K2 C11 26.88(6) . . ?
C11 K2 C11 177.00(9) 2 . ?
C21 K2 C16 60.16(6) 2 2 ?
C21 K2 C16 103.84(7) . 2 ?
C K2 C16 48.92(6) 2 2 ?
C K2 C16 128.67(7) . 2 ?
C11 K2 C16 26.01(6) 2 2 ?
C11 K2 C16 151.99(7) . 2 ?
C21 K2 C16 103.84(7) 2 . ?
C21 K2 C16 60.16(6) . . ?
C K2 C16 128.67(7) 2 . ?
C K2 C16 48.92(6) . . ?
C11 K2 C16 151.99(7) 2 . ?
C11 K2 C16 26.01(6) . . ?
C16 K2 C16 144.87(10) 2 . ?
C21 K2 C26 24.64(6) 2 2 ?
C21 K2 C26 105.28(7) . 2 ?
C K2 C26 46.39(6) 2 2 ?
C K2 C26 127.52(7) . 2 ?
C11 K2 C26 56.05(6) 2 2 ?
C11 K2 C26 121.26(6) . 2 ?
C16 K2 C26 54.51(7) 2 2 ?
C16 K2 C26 97.20(7) . 2 ?
C21 K2 C26 105.28(7) 2 . ?
C21 K2 C26 24.64(6) . . ?
C K2 C26 127.52(7) 2 . ?
C K2 C26 46.39(6) . . ?
C11 K2 C26 121.26(6) 2 . ?
C11 K2 C26 56.05(6) . . ?
C16 K2 C26 97.20(7) 2 . ?
C16 K2 C26 54.51(7) . . ?
C26 K2 C26 82.10(9) 2 . ?
C21 K2 C44 76.36(6) 2 2 ?
C21 K2 C44 128.20(6) . 2 ?
C K2 C44 78.15(6) 2 2 ?
C K2 C44 104.67(6) . 2 ?
C11 K2 C44 101.38(6) 2 2 ?
C11 K2 C44 79.98(6) . 2 ?
C16 K2 C44 126.65(7) 2 2 ?
C16 K2 C44 70.91(7) . 2 ?
C26 K2 C44 96.24(7) 2 2 ?
C26 K2 C44 124.44(7) . 2 ?
C21 K2 C44 128.20(6) 2 . ?
C21 K2 C44 76.36(6) . . ?
C K2 C44 104.67(6) 2 . ?
C K2 C44 78.15(6) . . ?
C11 K2 C44 79.98(6) 2 . ?
C11 K2 C44 101.38(6) . . ?
C16 K2 C44 70.91(7) 2 . ?
C16 K2 C44 126.65(7) . . ?
C26 K2 C44 124.44(7) 2 . ?
C26 K2 C44 96.24(7) . . ?
C44 K2 C44 126.90(12) 2 . ?
C21 K2 H16 93.1(6) 2 . ?
C21 K2 H16 56.8(5) . . ?
C K2 H16 120.3(6) 2 . ?
C K2 H16 55.5(6) . . ?
C11 K2 H16 137.8(6) 2 . ?
C11 K2 H16 39.5(6) . . ?
C16 K2 H16 127.2(6) 2 . ?
C16 K2 H16 17.7(6) . . ?
C26 K2 H16 81.8(6) 2 . ?
C26 K2 H16 43.3(6) . . ?
C44 K2 H16 81.3(6) 2 . ?
C44 K2 H16 131.8(6) . . ?
C21 K2 H44A 119.6(6) 2 . ?
C21 K2 H44A 75.9(6) . . ?
C K2 H44A 98.7(6) 2 . ?
C K2 H44A 83.1(6) . . ?
C11 K2 H44A 72.7(6) 2 . ?
C11 K2 H44A 108.3(6) . . ?
C16 K2 H44A 60.6(6) 2 . ?
C16 K2 H44A 131.9(6) . . ?
C26 K2 H44A 113.3(6) 2 . ?
C26 K2 H44A 92.6(6) . . ?
C44 K2 H44A 136.0(6) 2 . ?
C44 K2 H44A 11.4(6) . . ?
H16 K2 H44A 132.7(8) . . ?
C22 P2 C41 105.89(11) . . ?
C22 P2 C42 107.37(11) . . ?
C41 P2 C42 104.79(11) . . ?
C22 P2 Pd 103.38(7) . . ?
C41 P2 Pd 115.99(8) . . ?
C42 P2 Pd 118.51(8) . . ?
C21 C C11 123.02(19) . . ?
C21 C Pd 118.06(15) . . ?
C11 C Pd 118.76(15) . . ?
C21 C K2 75.05(12) . . ?
C11 C K2 81.73(12) . . ?
Pd C K2 110.80(8) . . ?
C21 C K1 93.99(13) . . ?
C11 C K1 94.42(13) . . ?
Pd C K1 85.25(7) . . ?
K2 C K1 163.40(8) . . ?
C17 C10 C18 108.3(2) . . ?
C17 C10 C19 108.2(2) . . ?
C18 C10 C19 108.3(3) . . ?
C17 C10 C14 112.0(2) . . ?
C18 C10 C14 109.1(2) . . ?
C19 C10 C14 110.8(2) . . ?
C16 C11 C12 112.1(2) . . ?
C16 C11 C 127.3(2) . . ?
C12 C11 C 120.06(19) . . ?
C16 C11 K2 77.56(15) . . ?
C12 C11 K2 119.31(15) . . ?
C C11 K2 71.39(12) . . ?
C16 C11 K1 119.46(16) . . ?
C12 C11 K1 98.31(14) . . ?
C C11 K1 61.02(11) . . ?
K2 C11 K1 129.89(7) . . ?
C13 C12 C11 122.6(2) . . ?
C13 C12 P1 123.72(18) . . ?
C11 C12 P1 113.33(16) . . ?
C14 C13 C12 123.4(2) . . ?
C14 C13 H13 118.3 . . ?
C12 C13 H13 118.3 . . ?
C16 C15 C14 123.0(2) . . ?
C16 C15 H15 118.5 . . ?
C14 C15 H15 118.5 . . ?
C13 C14 C15 114.8(2) . . ?
C13 C14 C10 121.9(2) . . ?
C15 C14 C10 123.2(2) . . ?
C15 C16 C11 123.4(2) . . ?
C15 C16 K2 124.7(2) . . ?
C11 C16 K2 76.43(14) . . ?
C15 C16 H16 118.5(17) . . ?
C11 C16 H16 118.0(17) . . ?
K2 C16 H16 66.5(17) . . ?
C10 C17 H17A 109.5 . . ?
C10 C17 H17B 109.5 . . ?
H17A C17 H17B 109.5 . . ?
C10 C17 H17C 109.5 . . ?
H17A C17 H17C 109.5 . . ?
H17B C17 H17C 109.5 . . ?
C51 C5 Pd 116.71(17) . . ?
C51 C5 H5B 112.6(15) . . ?
Pd C5 H5B 107.3(15) . . ?
C51 C5 H5A 106.6(15) . . ?
Pd C5 H5A 104.8(15) . . ?
H5B C5 H5A 108(2) . . ?
C10 C18 H18A 109.5 . . ?
C10 C18 H18B 109.5 . . ?
H18A C18 H18B 109.5 . . ?
C10 C18 H18C 109.5 . . ?
H18A C18 H18C 109.5 . . ?
H18B C18 H18C 109.5 . . ?
C10 C19 H19A 109.5 . . ?
C10 C19 H19B 109.5 . . ?
H19A C19 H19B 109.5 . . ?
C10 C19 H19C 109.5 . . ?
H19A C19 H19C 109.5 . . ?
H19B C19 H19C 109.5 . . ?
C29 C20 C27 108.6(2) . . ?
C29 C20 C28 108.7(2) . . ?
C27 C20 C28 108.2(2) . . ?
C29 C20 C24 112.4(2) . . ?
C27 C20 C24 109.8(2) . . ?
C28 C20 C24 109.0(2) . . ?
C26 C21 C22 112.4(2) . . ?
C26 C21 C 126.7(2) . . ?
C22 C21 C 120.83(19) . . ?
C26 C21 K2 94.42(15) . . ?
C22 C21 K2 101.02(14) . . ?
C C21 K2 77.32(12) . . ?
C26 C21 K1 100.35(15) . . ?
C22 C21 K1 109.91(13) . . ?
C C21 K1 61.44(11) . . ?
K2 C21 K1 136.98(7) . . ?
C23 C22 C21 122.2(2) . . ?
C23 C22 P2 124.63(17) . . ?
C21 C22 P2 113.13(16) . . ?
C23 C24 C25 114.7(2) . . ?
C23 C24 C20 124.9(2) . . ?
C25 C24 C20 120.2(2) . . ?
C24 C23 C22 123.3(2) . . ?
C24 C23 H23 118.4 . . ?
C22 C23 H23 118.4 . . ?
C20 C27 H27A 109.5 . . ?
C20 C27 H27B 109.5 . . ?
H27A C27 H27B 109.5 . . ?
C20 C27 H27C 109.5 . . ?
H27A C27 H27C 109.5 . . ?
H27B C27 H27C 109.5 . . ?
C25 C26 C21 123.2(2) . . ?
C25 C26 K2 109.5(2) . . ?
C21 C26 K2 60.94(13) . . ?
C25 C26 H26 118.4 . . ?
C21 C26 H26 118.4 . . ?
K2 C26 H26 99.2 . . ?
C26 C25 C24 123.4(2) . . ?
C26 C25 H25 118.3 . . ?
C24 C25 H25 118.3 . . ?
C20 C28 H28A 109.5 . . ?
C20 C28 H28B 109.5 . . ?
H28A C28 H28B 109.5 . . ?
C20 C28 H28C 109.5 . . ?
H28A C28 H28C 109.5 . . ?
H28B C28 H28C 109.5 . . ?
C20 C29 H29A 109.5 . . ?
C20 C29 H29B 109.5 . . ?
H29A C29 H29B 109.5 . . ?
C20 C29 H29C 109.5 . . ?
H29A C29 H29C 109.5 . . ?
H29B C29 H29C 109.5 . . ?
C33 C31 C34 109.9(2) . . ?
C33 C31 P1 110.45(18) . . ?
C34 C31 P1 116.59(18) . . ?
C33 C31 H31 106.4 . . ?
C34 C31 H31 106.4 . . ?
P1 C31 H31 106.4 . . ?
C35 C32 C36 110.3(2) . . ?
C35 C32 P1 109.10(17) . . ?
C36 C32 P1 113.08(17) . . ?
C35 C32 H32 108.1 . . ?
C36 C32 H32 108.1 . . ?
P1 C32 H32 108.1 . . ?
C31 C33 K1 121.85(18) . . ?
C31 C33 H33C 111(2) . . ?
K1 C33 H33C 126(2) . . ?
C31 C33 H33B 109.2(17) . . ?
K1 C33 H33B 51.6(17) . . ?
H33C C33 H33B 106(3) . . ?
C31 C33 H33A 111.8(19) . . ?
K1 C33 H33A 56.5(19) . . ?
H33C C33 H33A 110(3) . . ?
H33B C33 H33A 108(3) . . ?
C31 C34 H34A 109.5 . . ?
C31 C34 H34B 109.5 . . ?
H34A C34 H34B 109.5 . . ?
C31 C34 H34C 109.5 . . ?
H34A C34 H34C 109.5 . . ?
H34B C34 H34C 109.5 . . ?
C32 C36 H36A 109.5 . . ?
C32 C36 H36B 109.5 . . ?
H36A C36 H36B 109.5 . . ?
C32 C36 H36C 109.5 . . ?
H36A C36 H36C 109.5 . . ?
H36B C36 H36C 109.5 . . ?
C32 C35 H35A 109.5 . . ?
C32 C35 H35B 109.5 . . ?
H35A C35 H35B 109.5 . . ?
C32 C35 H35C 109.5 . . ?
H35A C35 H35C 109.5 . . ?
H35B C35 H35C 109.5 . . ?
C41 C43 H43A 109.5 . . ?
C41 C43 H43B 109.5 . . ?
H43A C43 H43B 109.5 . . ?
C41 C43 H43C 109.5 . . ?
H43A C43 H43C 109.5 . . ?
H43B C43 H43C 109.5 . . ?
C41 C44 K2 122.83(18) . . ?
C41 C44 H44C 109.4(17) . . ?
K2 C44 H44C 73.6(17) . . ?
C41 C44 H44B 109.6(19) . . ?
K2 C44 H44B 124.0(19) . . ?
H44C C44 H44B 108(2) . . ?
C41 C44 H44A 109.8(19) . . ?
K2 C44 H44A 35.8(18) . . ?
H44C C44 H44A 109(2) . . ?
H44B C44 H44A 111(3) . . ?
C42 C45 H45A 111(2) . . ?
C42 C45 H45B 112(2) . . ?
H45A C45 H45B 108(3) . . ?
C42 C45 H45C 112(2) . . ?
H45A C45 H45C 104(3) . . ?
H45B C45 H45C 109(3) . . ?
C42 C46 H46A 109.5 . . ?
C42 C46 H46B 109.5 . . ?
H46A C46 H46B 109.5 . . ?
C42 C46 H46C 109.5 . . ?
H46A C46 H46C 109.5 . . ?
H46B C46 H46C 109.5 . . ?
C52 C51 C56 115.8(2) . . ?
C52 C51 C5 122.6(2) . . ?
C56 C51 C5 121.5(2) . . ?
C53 C52 C51 121.7(3) . . ?
C53 C52 H52 119.2 . . ?
C51 C52 H52 119.2 . . ?
C54 C53 C52 120.5(3) . . ?
C54 C53 H53 119.7 . . ?
C52 C53 H53 119.7 . . ?
C55 C54 C53 118.9(3) . . ?
C55 C54 H54 120.5 . . ?
C53 C54 H54 120.5 . . ?
C54 C55 C56 120.5(3) . . ?
C54 C55 H55 119.8 . . ?
C56 C55 H55 119.8 . . ?
C55 C56 C51 122.5(3) . . ?
C55 C56 H56 118.7 . . ?
C51 C56 H56 118.7 . . ?
C45 C42 C46 111.1(2) . . ?
C45 C42 P2 108.90(18) . . ?
C46 C42 P2 116.14(19) . . ?
C45 C42 H42 106.7 . . ?
C46 C42 H42 106.7 . . ?
P2 C42 H42 106.7 . . ?
C44 C41 C43 110.2(2) . . ?
C44 C41 P2 109.25(18) . . ?
C43 C41 P2 112.09(17) . . ?
C44 C41 H41 108.4 . . ?
C43 C41 H41 108.4 . . ?
P2 C41 H41 108.4 . . ?
C K1 C 180.0 5_575 . ?
C K1 C33 86.95(7) 5_575 5_575 ?
C K1 C33 93.05(7) . 5_575 ?
C K1 C33 93.05(7) 5_575 . ?
C K1 C33 86.95(7) . . ?
C33 K1 C33 180.0 5_575 . ?
C K1 C21 24.58(5) 5_575 5_575 ?
C K1 C21 155.42(5) . 5_575 ?
C33 K1 C21 111.02(6) 5_575 5_575 ?
C33 K1 C21 68.98(6) . 5_575 ?
C K1 C21 155.42(5) 5_575 . ?
C K1 C21 24.58(5) . . ?
C33 K1 C21 68.98(6) 5_575 . ?
C33 K1 C21 111.02(6) . . ?
C21 K1 C21 180.00(7) 5_575 . ?
C K1 C11 155.44(5) 5_575 . ?
C K1 C11 24.56(5) . . ?
C33 K1 C11 101.81(7) 5_575 . ?
C33 K1 C11 78.19(7) . . ?
C21 K1 C11 137.01(5) 5_575 . ?
C21 K1 C11 42.99(5) . . ?
C K1 C11 24.56(5) 5_575 5_575 ?
C K1 C11 155.44(5) . 5_575 ?
C33 K1 C11 78.19(7) 5_575 5_575 ?
C33 K1 C11 101.81(7) . 5_575 ?
C21 K1 C11 42.99(5) 5_575 5_575 ?
C21 K1 C11 137.01(5) . 5_575 ?
C11 K1 C11 180.00(7) . 5_575 ?
C K1 Pd 143.93(4) 5_575 . ?
C K1 Pd 36.07(4) . . ?
C33 K1 Pd 114.55(5) 5_575 . ?
C33 K1 Pd 65.45(5) . . ?
C21 K1 Pd 128.37(4) 5_575 . ?
C21 K1 Pd 51.63(4) . . ?
C11 K1 Pd 51.81(4) . . ?
C11 K1 Pd 128.19(4) 5_575 . ?
C K1 Pd 36.07(4) 5_575 5_575 ?
C K1 Pd 143.93(4) . 5_575 ?
C33 K1 Pd 65.45(5) 5_575 5_575 ?
C33 K1 Pd 114.55(5) . 5_575 ?
C21 K1 Pd 51.63(4) 5_575 5_575 ?
C21 K1 Pd 128.37(4) . 5_575 ?
C11 K1 Pd 128.19(4) . 5_575 ?
C11 K1 Pd 51.81(4) 5_575 5_575 ?
Pd K1 Pd 180.0 . 5_575 ?
C K1 H33B 91.3(6) 5_575 . ?
C K1 H33B 88.7(6) . . ?
C33 K1 H33B 164.5(6) 5_575 . ?
C33 K1 H33B 15.5(6) . . ?
C21 K1 H33B 66.8(6) 5_575 . ?
C21 K1 H33B 113.2(6) . . ?
C11 K1 H33B 74.1(6) . . ?
C11 K1 H33B 105.9(6) 5_575 . ?
Pd K1 H33B 75.1(6) . . ?
Pd K1 H33B 104.9(6) 5_575 . ?
C K1 H33A 92.8(6) 5_575 . ?
C K1 H33A 87.2(6) . . ?
C33 K1 H33A 164.9(6) 5_575 . ?
C33 K1 H33A 15.1(6) . . ?
C21 K1 H33A 70.9(6) 5_575 . ?
C21 K1 H33A 109.1(6) . . ?
C11 K1 H33A 84.5(6) . . ?
C11 K1 H33A 95.5(6) 5_575 . ?
Pd K1 H33A 58.8(6) . . ?
Pd K1 H33A 121.2(6) 5_575 . ?
H33B K1 H33A 30.5(8) . . ?
C K1 H45B 97.3(6) 5_575 . ?
C K1 H45B 82.7(6) . . ?
C33 K1 H45B 80.2(7) 5_575 . ?
C33 K1 H45B 99.8(7) . . ?
C21 K1 H45B 105.6(6) 5_575 . ?
C21 K1 H45B 74.4(6) . . ?
C11 K1 H45B 106.7(6) . . ?
C11 K1 H45B 73.3(6) 5_575 . ?
Pd K1 H45B 61.2(7) . . ?
Pd K1 H45B 118.8(7) 5_575 . ?
H33B K1 H45B 115.3(9) . . ?
H33A K1 H45B 84.8(10) . . ?

_diffrn_measured_fraction_theta_max 1.000
_diffrn_reflns_theta_full        25.00
_diffrn_measured_fraction_theta_full 1.000
_refine_diff_density_max         0.917
_refine_diff_density_min         -0.478
_refine_diff_density_rms         0.067

_iucr_refine_instructions_details 
;
TITL pc44 in C2/c
CELL 0.71073  26.98944  12.06030  23.56780  90.0000  96.8790  90.0000
ZERR    8.00   0.00260   0.00100   0.00200   0.0000   0.0042   0.0000
LATT  7
SYMM -X, Y, 0.5-Z
SFAC C H P K PD
UNIT 320 472 16 8 8
LIST 6 ! automatically inserted. Change 6 to 4 for CHECKCIF!!
TEMP -153.120
Omit 0 50
Acta 50
 
L.S. 4
BOND $H
FMAP 2
PLAN 20
Size 0.13 0.12 0.10
 
WGHT    0.034600   1.586300
FVAR       0.04602
MOLE   1
PD    5    0.042544    0.781187    0.093928    11.00000    0.01375    0.01570 =
         0.01898   -0.00359    0.00363   -0.00004
P1    3   -0.035296    0.708598    0.075452    11.00000    0.01548    0.01942 =
         0.03100   -0.00898    0.00454   -0.00162
K2    4    0.000000    0.904230    0.250000    10.50000    0.03358    0.05651 =
         0.02382    0.00000    0.00611    0.00000
P2    3    0.112018    0.876439    0.131746    11.00000    0.01393    0.01794 =
         0.02541   -0.00470    0.00372    0.00018
C     1    0.004345    0.917666    0.122400    11.00000    0.01731    0.01738 =
         0.01895   -0.00065    0.00442    0.00055
C10   1   -0.213940    0.867864    0.113788    11.00000    0.01690    0.02767 =
         0.03568   -0.00094    0.00652   -0.00065
C11   1   -0.049190    0.911095    0.121366    11.00000    0.01853    0.01883 =
         0.01915    0.00054    0.00502    0.00136
C12   1   -0.075726    0.815532    0.097308    11.00000    0.01743    0.02107 =
         0.02718   -0.00604    0.00502    0.00019
C13   1   -0.127113    0.803087    0.096645    11.00000    0.02043    0.02102 =
         0.03120   -0.00645    0.00435   -0.00288
AFIX  43
H13   2   -0.142291    0.737674    0.080191    11.00000   -1.20000
AFIX   0
C15   1   -0.131608    0.968700    0.147291    11.00000    0.02357    0.02576 =
         0.06546   -0.01057    0.01306    0.00218
AFIX  43
H15   2   -0.150032    1.020682    0.166637    11.00000   -1.20000
AFIX   0
C14   1   -0.157143    0.880926    0.118672    11.00000    0.01570    0.02278 =
         0.02819    0.00076    0.00516    0.00088
C16   1   -0.080560    0.983711    0.148849    11.00000    0.02365    0.02319 =
         0.06199   -0.01392    0.00977   -0.00226
H16   2   -0.064947    1.044376    0.171550    11.00000    0.04149
C17   1   -0.237739    0.953716    0.148987    11.00000    0.02165    0.05368 =
         0.06989   -0.02035    0.01723   -0.00196
AFIX 137
H17A  2   -0.229926    1.028177    0.135977    11.00000   -1.50000
H17B  2   -0.224666    0.945256    0.189373    11.00000   -1.50000
H17C  2   -0.274003    0.943187    0.144353    11.00000   -1.50000
AFIX   0
C5    1    0.078204    0.642131    0.057358    11.00000    0.02098    0.02299 =
         0.03191   -0.00933    0.00492   -0.00116
H5B   2    0.090918    0.592883    0.089036    11.00000    0.02896
H5A   2    0.051184    0.603698    0.033802    11.00000    0.03105
C18   1   -0.235632    0.881346    0.051638    11.00000    0.01824    0.10474 =
         0.04548    0.00099    0.00005   -0.00474
AFIX 137
H18A  2   -0.228169    0.955904    0.038470    11.00000   -1.50000
H18B  2   -0.271873    0.870779    0.048106    11.00000   -1.50000
H18C  2   -0.220843    0.826048    0.028257    11.00000   -1.50000
AFIX   0
C19   1   -0.228052    0.753135    0.133855    11.00000    0.02302    0.03856 =
         0.12280    0.01490    0.02428   -0.00342
AFIX 137
H19A  2   -0.214525    0.696399    0.110223    11.00000   -1.50000
H19B  2   -0.264479    0.746491    0.130355    11.00000   -1.50000
H19C  2   -0.214218    0.742801    0.173880    11.00000   -1.50000
AFIX   0
C20   1    0.124941    1.279723    0.235216    11.00000    0.02665    0.02015 =
         0.02860   -0.00461    0.00593   -0.00540
C21   1    0.033297    1.010607    0.145984    11.00000    0.01830    0.01823 =
         0.02079   -0.00025    0.00510    0.00091
C22   1    0.086619    1.002685    0.158743    11.00000    0.01585    0.01621 =
         0.02623   -0.00291    0.00646    0.00028
C24   1    0.094907    1.185214    0.204405    11.00000    0.02327    0.02022 =
         0.02344   -0.00461    0.00703   -0.00392
C23   1    0.114985    1.085632    0.188079    11.00000    0.01754    0.02404 =
         0.02670   -0.00445    0.00358   -0.00185
AFIX  43
H23   2    0.149794    1.073610    0.197410    11.00000   -1.20000
AFIX   0
C27   1    0.098454    1.321470    0.284793    11.00000    0.05584    0.04872 =
         0.04652   -0.02746    0.01923   -0.01596
AFIX 137
H27A  2    0.064970    1.347608    0.270156    11.00000   -1.50000
H27B  2    0.117588    1.382638    0.304032    11.00000   -1.50000
H27C  2    0.095799    1.260966    0.312022    11.00000   -1.50000
AFIX   0
C26   1    0.014864    1.118091    0.158248    11.00000    0.01875    0.02539 =
         0.06002   -0.01095    0.00668    0.00209
AFIX  43
H26   2   -0.019232    1.134403    0.146328    11.00000   -1.20000
AFIX   0
C25   1    0.044033    1.198696    0.186375    11.00000    0.02354    0.02349 =
         0.06071   -0.01570    0.01055    0.00030
AFIX  43
H25   2    0.028864    1.267316    0.194010    11.00000   -1.20000
AFIX   0
C28   1    0.128235    1.375630    0.193441    11.00000    0.04137    0.03063 =
         0.04654    0.00578   -0.00424   -0.01595
AFIX 137
H28A  2    0.145091    1.350429    0.161176    11.00000   -1.50000
H28B  2    0.147191    1.436716    0.212996    11.00000   -1.50000
H28C  2    0.094536    1.401241    0.179365    11.00000   -1.50000
AFIX   0
C29   1    0.177649    1.244352    0.258516    11.00000    0.03740    0.02820 =
         0.04438   -0.00703   -0.00806   -0.00640
AFIX 137
H29A  2    0.195746    1.221448    0.226817    11.00000   -1.50000
H29B  2    0.176045    1.182131    0.284978    11.00000   -1.50000
H29C  2    0.195069    1.306721    0.278744    11.00000   -1.50000
AFIX   0
C31   1   -0.057416    0.662803    0.002026    11.00000    0.02382    0.02362 =
         0.03386   -0.01183   -0.00029    0.00254
AFIX  13
H31   2   -0.037816    0.594849   -0.005011    11.00000   -1.20000
AFIX   0
C32   1   -0.048176    0.588654    0.120488    11.00000    0.02383    0.02282 =
         0.03972   -0.00652    0.01263   -0.00543
AFIX  13
H32   2   -0.085069    0.576205    0.116054    11.00000   -1.20000
AFIX   0
C33   1   -0.044876    0.747912   -0.040659    11.00000    0.03492    0.03721 =
         0.03779   -0.00464   -0.00899    0.00256
H33C  2   -0.054492    0.724723   -0.077635    11.00000    0.05087
H33B  2   -0.063458    0.815912   -0.035490    11.00000    0.03994
H33A  2   -0.011245    0.765221   -0.036064    11.00000    0.04523
C34   1   -0.112571    0.630511   -0.010015    11.00000    0.02648    0.03878 =
         0.05081   -0.02279   -0.00293   -0.00311
AFIX 137
H34A  2   -0.118614    0.594276   -0.047424    11.00000   -1.50000
H34B  2   -0.133301    0.697219   -0.009979    11.00000   -1.50000
H34C  2   -0.121080    0.579381    0.019654    11.00000   -1.50000
AFIX   0
C36   1   -0.023269    0.481928    0.103748    11.00000    0.03687    0.02414 =
         0.04044   -0.00037    0.01252    0.00117
AFIX 137
H36A  2   -0.036113    0.462138    0.064393    11.00000   -1.50000
H36B  2   -0.030604    0.422023    0.129571    11.00000   -1.50000
H36C  2    0.012908    0.493071    0.106528    11.00000   -1.50000
AFIX   0
C35   1   -0.031417    0.616496    0.182974    11.00000    0.06128    0.03532 =
         0.03590   -0.00487    0.02002   -0.01026
AFIX 137
H35A  2    0.004961    0.624742    0.188776    11.00000   -1.50000
H35B  2   -0.041369    0.556627    0.207348    11.00000   -1.50000
H35C  2   -0.047075    0.686006    0.192947    11.00000   -1.50000
AFIX   0
C43   1    0.180086    0.713536    0.176186    11.00000    0.03277    0.03393 =
         0.03559   -0.00175   -0.00165    0.01294
AFIX 137
H43A  2    0.157620    0.655799    0.158833    11.00000   -1.50000
H43B  2    0.200383    0.683436    0.209942    11.00000   -1.50000
H43C  2    0.201961    0.738660    0.148441    11.00000   -1.50000
AFIX   0
C44   1    0.114968    0.773422    0.236390    11.00000    0.03846    0.04847 =
         0.02573    0.00312    0.00069    0.01015
H44C  2    0.088135    0.723832    0.216522    11.00000    0.04476
H44B  2    0.133160    0.731955    0.265601    11.00000    0.04625
H44A  2    0.099945    0.835919    0.251748    11.00000    0.04621
C45   1    0.132257    0.987322    0.035191    11.00000    0.04223    0.04239 =
         0.05699    0.01680    0.02761    0.00663
H45A  2    0.123048    1.054849    0.048001    11.00000    0.06181
H45B  2    0.103080    0.951929    0.017097    11.00000    0.05318
H45C  2    0.152544    1.003368    0.008684    11.00000    0.05788
C46   1    0.205334    0.975992    0.111785    11.00000    0.03219    0.04211 =
         0.06993   -0.02119    0.02552   -0.01555
AFIX 137
H46A  2    0.229534    0.982883    0.084127    11.00000   -1.50000
H46B  2    0.219983    0.932308    0.144649    11.00000   -1.50000
H46C  2    0.196601    1.049937    0.124682    11.00000   -1.50000
AFIX   0
C51   1    0.116612    0.668716    0.019248    11.00000    0.02436    0.02396 =
         0.02914   -0.01232    0.00566   -0.00184
C52   1    0.165616    0.630500    0.029565    11.00000    0.02347    0.02587 =
         0.03996   -0.00742    0.00789    0.00072
AFIX  43
H52   2    0.175223    0.586530    0.062494    11.00000   -1.20000
AFIX   0
C53   1    0.200718    0.655078   -0.007060    11.00000    0.02639    0.03972 =
         0.06266   -0.01131    0.01598    0.00001
AFIX  43
H53   2    0.233795    0.627573    0.001014    11.00000   -1.20000
AFIX   0
C54   1    0.187966    0.719135   -0.055104    11.00000    0.04786    0.06412 =
         0.04809   -0.00242    0.02708   -0.00566
AFIX  43
H54   2    0.211934    0.735492   -0.080316    11.00000   -1.20000
AFIX   0
C55   1    0.140400    0.758603   -0.065823    11.00000    0.05346    0.07942 =
         0.03564    0.01114    0.01063   -0.00270
AFIX  43
H55   2    0.131355    0.804214   -0.098278    11.00000   -1.20000
AFIX   0
C56   1    0.105348    0.732748   -0.029873    11.00000    0.02921    0.05234 =
         0.03657    0.00046    0.00263    0.00141
AFIX  43
H56   2    0.072253    0.759595   -0.038921    11.00000   -1.20000
AFIX   0
C42   1    0.158284    0.917952    0.083505    11.00000    0.02069    0.02221 =
         0.04176   -0.00576    0.01401   -0.00115
AFIX  13
H42   2    0.169522    0.848317    0.065881    11.00000   -1.20000
AFIX   0
C41   1    0.149461    0.811005    0.193811    11.00000    0.02165    0.02995 =
         0.02886   -0.00756   -0.00372    0.00354
AFIX  13
H41   2    0.172883    0.867831    0.212696    11.00000   -1.20000
AFIX   0
K1    4    0.000000    1.000000    0.000000    10.50000    0.04683    0.03045 =
         0.02993    0.00621   -0.00230   -0.00075
MOLE   2
MOLE   3
MOLE   4
HKLF 4
 
REM  pc44 in C2/c
REM R1 =  0.0267 for   5799 Fo > 4sig(Fo)  and  0.0349 for all   6712 data
REM    458 parameters refined using      0 restraints
 
END  
     
WGHT      0.0346     1.5783 
REM Highest difference peak  0.917,  deepest hole -0.478,  1-sigma level  0.067
Q1    1  -0.0819  1.0057  0.1096  11.00000  0.05    0.92
Q2    1  -0.1356  0.9935  0.1090  11.00000  0.05    0.83
Q3    1   0.0134  1.0903  0.1938  11.00000  0.05    0.60
Q4    1   0.0428  1.1652  0.2177  11.00000  0.05    0.56
Q5    1  -0.0364  0.6513  0.1016  11.00000  0.05    0.43
Q6    1   0.1127  1.2342  0.2182  11.00000  0.05    0.38
Q7    1   0.1368  0.8424  0.1677  11.00000  0.05    0.35
Q8    1   0.0611  1.0054  0.1496  11.00000  0.05    0.34
Q9    1   0.0979  0.9504  0.1492  11.00000  0.05    0.34
Q10   1   0.1302  1.2240  0.2826  11.00000  0.05    0.32
Q11   1   0.0000  0.9698  0.2500  10.50000  0.05    0.32
Q12   1   0.0914  0.8256  0.1168  11.00000  0.05    0.32
Q13   1   0.0424  0.6559  0.0912  11.00000  0.05    0.31
Q14   1   0.1292  1.3148  0.2153  11.00000  0.05    0.31
Q15   1   0.0000  0.5351  0.2500  10.50000  0.05    0.30
Q16   1  -0.0605  0.8547  0.1166  11.00000  0.05    0.30
Q17   1  -0.1870  0.8778  0.1130  11.00000  0.05    0.30
Q18   1   0.1499  1.2587  0.2456  11.00000  0.05    0.28
Q19   1   0.1393  0.9099  0.1078  11.00000  0.05    0.28
Q20   1   0.0423  1.2245  0.1835  11.00000  0.05    0.27

;

_vrf_PLAT410_pc44                
;
RESPONSE:  This is due to the close contact
between K and the aromatic carbon atoms.

;
####################################################################### 
# 
# This file contains crystal structure data downloaded from the 
# Cambridge Structural Database (CSD) hosted by the Cambridge 
# Crystallographic Data Centre (CCDC).
# 
# Full information about CCDC data access policies and citation 
# guidelines are available at http://www.ccdc.cam.ac.uk/access/V1 
# 
# Audit and citation data items may have been added by the CCDC. 
# Please retain this information to preserve the provenance of 
# this file and to allow appropriate attribution of the data. 
# 
#######################################################################

data_pc47
_database_code_depnum_ccdc_archive 'CCDC 1436943'
_audit_update_record             
;
2015-11-13 deposited with the CCDC.
2016-03-22 downloaded from the CCDC.
;

_audit_creation_method           SHELXL-97
_chemical_name_systematic        
; 
 ? 
;
_chemical_name_common            ?
_chemical_melting_point          ?
_chemical_formula_moiety         ?
_chemical_formula_sum            'C49 H72 K N O P2 Pd'
_chemical_formula_weight         898.52

loop_
_atom_type_symbol
_atom_type_description
_atom_type_scat_dispersion_real
_atom_type_scat_dispersion_imag
_atom_type_scat_source
C C 0.0033 0.0016 'International Tables Vol C Tables 4.2.6.8 and 6.1.1.4'
H H 0.0000 0.0000 'International Tables Vol C Tables 4.2.6.8 and 6.1.1.4'
N N 0.0061 0.0033 'International Tables Vol C Tables 4.2.6.8 and 6.1.1.4'
P P 0.1023 0.0942 'International Tables Vol C Tables 4.2.6.8 and 6.1.1.4'
K K 0.2009 0.2494 'International Tables Vol C Tables 4.2.6.8 and 6.1.1.4'
Pd Pd -0.9988 1.0072 'International Tables Vol C Tables 4.2.6.8 and 6.1.1.4'
O O 0.0106 0.0060 'International Tables Vol C Tables 4.2.6.8 and 6.1.1.4'

_symmetry_cell_setting           monoclinic
_symmetry_space_group_name_H-M   P21/n

loop_
_symmetry_equiv_pos_as_xyz
'x, y, z'
'-x+1/2, y+1/2, -z+1/2'
'-x, -y, -z'
'x-1/2, -y-1/2, z-1/2'

_cell_length_a                   10.2409(9)
_cell_length_b                   18.1690(15)
_cell_length_c                   25.743(2)
_cell_angle_alpha                90.00
_cell_angle_beta                 90.553(3)
_cell_angle_gamma                90.00
_cell_volume                     4789.7(7)
_cell_formula_units_Z            4
_cell_measurement_temperature    120(2)
_cell_measurement_reflns_used    ?
_cell_measurement_theta_min      ?
_cell_measurement_theta_max      ?

_exptl_crystal_description       block
_exptl_crystal_colour            ?
_exptl_crystal_size_max          0.12
_exptl_crystal_size_mid          0.11
_exptl_crystal_size_min          0.07
_exptl_crystal_density_meas      ?
_exptl_crystal_density_diffrn    1.246
_exptl_crystal_density_method    'not measured'
_exptl_crystal_F_000             1904
_exptl_absorpt_coefficient_mu    0.575
_exptl_absorpt_correction_type   multi-scan
_exptl_absorpt_correction_T_min  0.6996
_exptl_absorpt_correction_T_max  0.7457
_exptl_absorpt_process_details   
'Bruker AXS area detector scaling and absorption correction'

_exptl_special_details           
; 
 ? 
;

_diffrn_ambient_temperature      120(2)
_diffrn_radiation_wavelength     0.71073
_diffrn_radiation_type           MoK\a
_diffrn_radiation_source         'fine-focus sealed tube'
_diffrn_radiation_monochromator  graphite
_diffrn_measurement_device_type  'Bruker APEX-II'
_diffrn_measurement_method       ?
_diffrn_detector_area_resol_mean ?
_diffrn_standards_number         ?
_diffrn_standards_interval_count ?
_diffrn_standards_interval_time  ?
_diffrn_standards_decay_%        ?
_diffrn_reflns_number            75438
_diffrn_reflns_av_R_equivalents  0.0384
_diffrn_reflns_av_sigmaI/netI    0.0208
_diffrn_reflns_limit_h_min       -12
_diffrn_reflns_limit_h_max       12
_diffrn_reflns_limit_k_min       -15
_diffrn_reflns_limit_k_max       21
_diffrn_reflns_limit_l_min       -30
_diffrn_reflns_limit_l_max       30
_diffrn_reflns_theta_min         1.94
_diffrn_reflns_theta_max         25.00
_reflns_number_total             8436
_reflns_number_gt                7432
_reflns_threshold_expression     >2sigma(I)

_computing_data_collection       ?
_computing_cell_refinement       ?
_computing_data_reduction        ?
_computing_structure_solution    'SHELXS-97 (Sheldrick, 1990)'
_computing_structure_refinement  'SHELXL-97 (Sheldrick, 1997)'
_computing_molecular_graphics    ?
_computing_publication_material  ?

_refine_special_details          
; 
 Refinement of F^2^ against ALL reflections.  The weighted R-factor wR and 
 goodness of fit S are based on F^2^, conventional R-factors R are based 
 on F, with F set to zero for negative F^2^. The threshold expression of 
 F^2^ > 2sigma(F^2^) is used only for calculating R-factors(gt) etc. and is 
 not relevant to the choice of reflections for refinement.  R-factors based 
 on F^2^ are statistically about twice as large as those based on F, and R- 
 factors based on ALL data will be even larger. 
;

_refine_ls_structure_factor_coef Fsqd
_refine_ls_matrix_type           full
_refine_ls_weighting_scheme      calc
_refine_ls_weighting_details     
'calc w=1/[\s^2^(Fo^2^)+(0.0187P)^2^+4.8542P] where P=(Fo^2^+2Fc^2^)/3'
_atom_sites_solution_primary     direct
_atom_sites_solution_secondary   difmap
_atom_sites_solution_hydrogens   geom
_refine_ls_hydrogen_treatment    constr
_refine_ls_extinction_method     none
_refine_ls_extinction_coef       ?
_refine_ls_number_reflns         8436
_refine_ls_number_parameters     512
_refine_ls_number_restraints     0
_refine_ls_R_factor_all          0.0318
_refine_ls_R_factor_gt           0.0252
_refine_ls_wR_factor_ref         0.0582
_refine_ls_wR_factor_gt          0.0563
_refine_ls_goodness_of_fit_ref   1.049
_refine_ls_restrained_S_all      1.049
_refine_ls_shift/su_max          0.001
_refine_ls_shift/su_mean         0.000

loop_
_atom_site_label
_atom_site_type_symbol
_atom_site_fract_x
_atom_site_fract_y
_atom_site_fract_z
_atom_site_U_iso_or_equiv
_atom_site_adp_type
_atom_site_occupancy
_atom_site_symmetry_multiplicity
_atom_site_calc_flag
_atom_site_refinement_flags
_atom_site_disorder_assembly
_atom_site_disorder_group
Pd Pd 0.497109(14) 0.093205(8) 0.205635(6) 0.01291(5) Uani 1 1 d . . 1
C22 C 0.66834(18) 0.09791(11) 0.31091(7) 0.0156(4) Uani 1 1 d . . 1
P1 P 0.48476(5) 0.17596(3) 0.139052(19) 0.01499(11) Uani 1 1 d . . 1
C23 C 0.72261(19) 0.09162(11) 0.36063(7) 0.0176(4) Uani 1 1 d . . 1
H23 H 0.6947 0.0526 0.3825 0.021 Uiso 1 1 calc R . 1
P2 P 0.53023(5) 0.04634(3) 0.287975(19) 0.01527(11) Uani 1 1 d . . 1
C24 C 0.81603(19) 0.14046(12) 0.37919(8) 0.0191(4) Uani 1 1 d . . 1
C26 C 0.79972(18) 0.20395(11) 0.29617(8) 0.0166(4) Uani 1 1 d . . 1
H26 H 0.8260 0.2444 0.2753 0.020 Uiso 1 1 calc R . 1
C21 C 0.71084(18) 0.15156(11) 0.27465(8) 0.0151(4) Uani 1 1 d . . 1
C C 0.66299(19) 0.15148(11) 0.22225(8) 0.0170(4) Uani 1 1 d . . 1
C20 C 0.8791(2) 0.13562(14) 0.43302(8) 0.0301(5) Uani 1 1 d . . 1
C28 C 0.8456(3) 0.20500(15) 0.46354(10) 0.0536(9) Uani 1 1 d . . 1
H28A H 0.8777 0.2483 0.4449 0.080 Uiso 1 1 calc R . 1
H28B H 0.8870 0.2027 0.4980 0.080 Uiso 1 1 calc R . 1
H28C H 0.7507 0.2086 0.4673 0.080 Uiso 1 1 calc R . 1
C27 C 1.0275(3) 0.12999(19) 0.42759(11) 0.0533(8) Uani 1 1 d . . 1
H27A H 1.0495 0.0844 0.4093 0.080 Uiso 1 1 calc R . 1
H27B H 1.0684 0.1296 0.4622 0.080 Uiso 1 1 calc R . 1
H27C H 1.0597 0.1723 0.4079 0.080 Uiso 1 1 calc R . 1
C29 C 0.8303(3) 0.06954(15) 0.46354(9) 0.0414(7) Uani 1 1 d . . 1
H29A H 0.7357 0.0735 0.4681 0.062 Uiso 1 1 calc R . 1
H29B H 0.8735 0.0683 0.4977 0.062 Uiso 1 1 calc R . 1
H29C H 0.8503 0.0243 0.4445 0.062 Uiso 1 1 calc R . 1
C12 C 0.64850(19) 0.21001(11) 0.13508(8) 0.0166(4) Uani 1 1 d . . 1
C11 C 0.72145(19) 0.19388(11) 0.18149(8) 0.0160(4) Uani 1 1 d . . 1
C10 C 0.8855(2) 0.31327(12) 0.04687(8) 0.0232(5) Uani 1 1 d . . 1
C15 C 0.9054(2) 0.25212(11) 0.13664(8) 0.0192(4) Uani 1 1 d . . 1
H15 H 0.9953 0.2649 0.1373 0.023 Uiso 1 1 calc R . 1
C14 C 0.8319(2) 0.26995(11) 0.09265(8) 0.0186(4) Uani 1 1 d . . 1
C13 C 0.70181(19) 0.24704(11) 0.09343(8) 0.0180(4) Uani 1 1 d . . 1
H13 H 0.6477 0.2573 0.0641 0.022 Uiso 1 1 calc R . 1
C17 C 1.0306(2) 0.32939(14) 0.05312(9) 0.0325(6) Uani 1 1 d . . 1
H17A H 1.0791 0.2829 0.0549 0.049 Uiso 1 1 calc R . 1
H17B H 1.0455 0.3575 0.0851 0.049 Uiso 1 1 calc R . 1
H17C H 1.0607 0.3581 0.0233 0.049 Uiso 1 1 calc R . 1
C18 C 0.8139(2) 0.38720(13) 0.04304(9) 0.0310(5) Uani 1 1 d . . 1
H18A H 0.8468 0.4150 0.0133 0.047 Uiso 1 1 calc R . 1
H18B H 0.8291 0.4155 0.0750 0.047 Uiso 1 1 calc R . 1
H18C H 0.7200 0.3784 0.0385 0.047 Uiso 1 1 calc R . 1
C19 C 0.8650(3) 0.27129(15) -0.00369(9) 0.0386(6) Uani 1 1 d . . 1
H19A H 0.8962 0.3011 -0.0328 0.058 Uiso 1 1 calc R . 1
H19B H 0.7719 0.2608 -0.0086 0.058 Uiso 1 1 calc R . 1
H19C H 0.9139 0.2249 -0.0023 0.058 Uiso 1 1 calc R . 1
N N 0.33184(15) 0.02650(9) 0.18497(6) 0.0165(4) Uani 1 1 d . . 1
C31 C 0.4302(2) 0.15321(12) 0.07285(8) 0.0216(5) Uani 1 1 d . . 1
H31 H 0.4441 0.1976 0.0506 0.026 Uiso 1 1 calc R . 1
C33 C 0.5107(2) 0.09055(13) 0.05058(8) 0.0305(5) Uani 1 1 d . . 1
H33A H 0.4818 0.0805 0.0149 0.046 Uiso 1 1 calc R . 1
H33B H 0.4988 0.0463 0.0718 0.046 Uiso 1 1 calc R . 1
H33C H 0.6031 0.1044 0.0507 0.046 Uiso 1 1 calc R . 1
C34 C 0.2846(2) 0.13484(14) 0.07147(9) 0.0316(6) Uani 1 1 d . . 1
H34A H 0.2581 0.1224 0.0359 0.047 Uiso 1 1 calc R . 1
H34B H 0.2345 0.1775 0.0833 0.047 Uiso 1 1 calc R . 1
H34C H 0.2678 0.0928 0.0943 0.047 Uiso 1 1 calc R . 1
C42 C 0.39437(19) 0.06894(12) 0.33238(8) 0.0199(4) Uani 1 1 d . . 1
H42 H 0.3120 0.0513 0.3153 0.024 Uiso 1 1 calc R . 1
C46 C 0.3827(2) 0.15188(12) 0.33794(9) 0.0264(5) Uani 1 1 d . . 1
H46A H 0.3781 0.1745 0.3034 0.040 Uiso 1 1 calc R . 1
H46B H 0.4591 0.1709 0.3568 0.040 Uiso 1 1 calc R . 1
H46C H 0.3033 0.1638 0.3572 0.040 Uiso 1 1 calc R . 1
C51 C 0.22261(18) 0.03394(11) 0.21513(8) 0.0166(4) Uani 1 1 d . . 1
C52 C 0.18579(19) 0.10431(11) 0.23196(8) 0.0190(4) Uani 1 1 d . . 1
H52 H 0.2273 0.1461 0.2174 0.023 Uiso 1 1 calc R . 1
C53 C 0.09146(19) 0.11463(12) 0.26896(8) 0.0215(5) Uani 1 1 d . . 1
H53 H 0.0708 0.1631 0.2800 0.026 Uiso 1 1 calc R . 1
C54 C 0.0262(2) 0.05511(12) 0.29029(8) 0.0238(5) Uani 1 1 d . . 1
H54 H -0.0380 0.0620 0.3162 0.029 Uiso 1 1 calc R . 1
C55 C 0.0575(2) -0.01465(12) 0.27271(8) 0.0233(5) Uani 1 1 d . . 1
H55 H 0.0133 -0.0560 0.2867 0.028 Uiso 1 1 calc R . 1
C56 C 0.15123(19) -0.02551(12) 0.23540(8) 0.0194(4) Uani 1 1 d . . 1
H56 H 0.1679 -0.0739 0.2232 0.023 Uiso 1 1 calc R . 1
C61 C 0.34516(19) -0.03273(11) 0.15206(8) 0.0168(4) Uani 1 1 d . . 1
C62 C 0.4703(2) -0.05907(11) 0.14013(8) 0.0197(4) Uani 1 1 d . . 1
H62 H 0.5444 -0.0375 0.1566 0.024 Uiso 1 1 calc R . 1
C63 C 0.4879(2) -0.11539(12) 0.10518(9) 0.0264(5) Uani 1 1 d . . 1
H63 H 0.5739 -0.1317 0.0979 0.032 Uiso 1 1 calc R . 1
C64 C 0.3834(2) -0.14855(13) 0.08055(9) 0.0326(6) Uani 1 1 d . . 1
H64 H 0.3961 -0.1879 0.0568 0.039 Uiso 1 1 calc R . 1
C65 C 0.2596(2) -0.12290(13) 0.09134(9) 0.0316(6) Uani 1 1 d . . 1
H65 H 0.1862 -0.1449 0.0747 0.038 Uiso 1 1 calc R . 1
C66 C 0.2407(2) -0.06625(12) 0.12570(8) 0.0229(5) Uani 1 1 d . . 1
H66 H 0.1544 -0.0493 0.1318 0.027 Uiso 1 1 calc R . 1
C71 C 0.8918(4) 0.0677(2) 0.06195(12) 0.0679(10) Uani 1 1 d . . 1
H71A H 0.8811 0.0889 0.0272 0.102 Uiso 1 1 calc R . 1
H71B H 0.9813 0.0760 0.0744 0.102 Uiso 1 1 calc R . 1
H71C H 0.8303 0.0912 0.0857 0.102 Uiso 1 1 calc R . 1
C72 C 0.8650(4) -0.0136(2) 0.05975(13) 0.0726(11) Uani 1 1 d . . 1
H72A H 0.7739 -0.0223 0.0480 0.087 Uiso 1 1 calc R . 1
H72B H 0.9243 -0.0373 0.0346 0.087 Uiso 1 1 calc R . 1
C73 C 0.8817(3) -0.12236(17) 0.10856(15) 0.0618(10) Uani 1 1 d . . 1
H73A H 0.9479 -0.1408 0.0840 0.074 Uiso 1 1 calc R . 1
H73B H 0.7948 -0.1394 0.0965 0.074 Uiso 1 1 calc R . 1
C74 C 0.9095(4) -0.15203(17) 0.16145(15) 0.0708(11) Uani 1 1 d . . 1
H74A H 0.9061 -0.2059 0.1605 0.106 Uiso 1 1 calc R . 1
H74B H 0.8441 -0.1335 0.1857 0.106 Uiso 1 1 calc R . 1
H74C H 0.9966 -0.1361 0.1729 0.106 Uiso 1 1 calc R . 1
C45 C 0.4011(2) 0.03314(14) 0.38637(8) 0.0301(5) Uani 1 1 d . . 1
H45A H 0.4033 -0.0205 0.3826 0.045 Uiso 1 1 calc R . 1
H45B H 0.3241 0.0474 0.4063 0.045 Uiso 1 1 calc R . 1
H45C H 0.4802 0.0497 0.4046 0.045 Uiso 1 1 calc R . 1
C41 C 0.56477(19) -0.05181(11) 0.29988(8) 0.0193(4) Uani 1 1 d . . 1
H41 H 0.5794 -0.0587 0.3380 0.023 Uiso 1 1 calc R . 1
C43 C 0.6881(2) -0.07526(12) 0.27211(9) 0.0269(5) Uani 1 1 d . . 1
H43A H 0.6752 -0.0701 0.2345 0.040 Uiso 1 1 calc R . 1
H43B H 0.7077 -0.1267 0.2805 0.040 Uiso 1 1 calc R . 1
H43C H 0.7611 -0.0441 0.2834 0.040 Uiso 1 1 calc R . 1
C44 C 0.4482(2) -0.09905(12) 0.28349(9) 0.0248(5) Uani 1 1 d . . 1
H44A H 0.4287 -0.0908 0.2466 0.037 Uiso 1 1 calc R . 1
H44B H 0.3720 -0.0855 0.3042 0.037 Uiso 1 1 calc R . 1
H44C H 0.4689 -0.1511 0.2892 0.037 Uiso 1 1 calc R . 1
C32 C 0.3831(2) 0.25641(11) 0.15708(8) 0.0221(5) Uani 1 1 d . . 1
H32 H 0.2908 0.2389 0.1595 0.027 Uiso 1 1 calc R . 1
C35 C 0.4233(3) 0.28431(13) 0.21019(9) 0.0323(6) Uani 1 1 d . . 1
H35A H 0.5136 0.3020 0.2091 0.048 Uiso 1 1 calc R . 1
H35B H 0.4167 0.2443 0.2355 0.048 Uiso 1 1 calc R . 1
H35C H 0.3656 0.3248 0.2203 0.048 Uiso 1 1 calc R . 1
C36 C 0.3853(2) 0.31911(12) 0.11770(9) 0.0308(5) Uani 1 1 d . . 1
H36A H 0.3502 0.3017 0.0844 0.046 Uiso 1 1 calc R . 1
H36B H 0.4754 0.3359 0.1131 0.046 Uiso 1 1 calc R . 1
H36C H 0.3319 0.3600 0.1303 0.046 Uiso 1 1 calc R . 1
C16 C 0.85414(19) 0.21697(11) 0.17915(8) 0.0180(4) Uani 1 1 d . . 1
H16 H 0.9097 0.2077 0.2082 0.022 Uiso 1 1 calc R . 1
O O 0.88447(16) -0.04438(10) 0.10966(7) 0.0409(4) Uani 1 1 d . . 1
C25 C 0.84866(19) 0.19826(11) 0.34570(8) 0.0177(4) Uani 1 1 d . . 1
H25 H 0.9072 0.2351 0.3579 0.021 Uiso 1 1 calc R . 1
K K 0.87015(5) 0.04914(3) 0.19096(2) 0.02907(12) Uani 1 1 d . . 2

loop_
_atom_site_aniso_label
_atom_site_aniso_U_11
_atom_site_aniso_U_22
_atom_site_aniso_U_33
_atom_site_aniso_U_23
_atom_site_aniso_U_13
_atom_site_aniso_U_12
Pd 0.01205(8) 0.01282(8) 0.01383(8) 0.00047(6) -0.00092(5) -0.00081(6)
C22 0.0144(9) 0.0161(10) 0.0161(10) -0.0011(8) 0.0004(8) 0.0005(8)
P1 0.0155(3) 0.0147(3) 0.0147(3) 0.0010(2) -0.0020(2) -0.0007(2)
C23 0.0182(10) 0.0190(10) 0.0156(10) 0.0003(9) 0.0024(8) 0.0011(9)
P2 0.0144(2) 0.0160(3) 0.0154(3) 0.0021(2) -0.0008(2) -0.0010(2)
C24 0.0171(10) 0.0239(11) 0.0162(10) -0.0038(9) 0.0003(8) 0.0021(9)
C26 0.0152(10) 0.0151(10) 0.0196(10) -0.0007(8) 0.0032(8) 0.0004(8)
C21 0.0115(9) 0.0155(10) 0.0183(10) -0.0012(8) 0.0011(8) 0.0034(8)
C 0.0145(10) 0.0166(10) 0.0198(10) 0.0004(8) -0.0021(8) 0.0004(8)
C20 0.0390(14) 0.0356(14) 0.0155(11) 0.0007(10) -0.0080(10) -0.0128(11)
C28 0.100(3) 0.0421(17) 0.0187(13) -0.0078(12) 0.0069(14) -0.0323(17)
C27 0.0405(16) 0.078(2) 0.0412(16) 0.0167(16) -0.0246(13) -0.0161(15)
C29 0.0603(18) 0.0410(15) 0.0224(12) 0.0075(11) -0.0183(12) -0.0176(13)
C12 0.0167(10) 0.0152(10) 0.0177(10) -0.0014(8) -0.0021(8) -0.0011(8)
C11 0.0172(10) 0.0132(10) 0.0176(10) -0.0023(8) -0.0006(8) -0.0004(8)
C10 0.0270(12) 0.0240(12) 0.0187(11) 0.0026(9) 0.0025(9) -0.0069(9)
C15 0.0176(10) 0.0184(11) 0.0215(11) -0.0031(9) 0.0010(8) -0.0034(8)
C14 0.0242(11) 0.0144(10) 0.0173(10) -0.0023(8) 0.0019(8) -0.0025(9)
C13 0.0202(10) 0.0165(10) 0.0173(10) 0.0005(8) -0.0026(8) -0.0003(8)
C17 0.0325(13) 0.0351(14) 0.0301(13) 0.0084(11) 0.0056(10) -0.0077(11)
C18 0.0360(13) 0.0299(13) 0.0272(12) 0.0075(10) -0.0005(10) -0.0034(11)
C19 0.0556(17) 0.0399(15) 0.0205(12) -0.0030(11) 0.0066(11) -0.0163(13)
N 0.0138(8) 0.0169(9) 0.0189(9) -0.0014(7) 0.0010(7) -0.0004(7)
C31 0.0261(11) 0.0217(11) 0.0168(10) 0.0033(9) -0.0055(9) -0.0048(9)
C33 0.0418(14) 0.0296(13) 0.0200(11) -0.0046(10) 0.0006(10) -0.0037(11)
C34 0.0290(13) 0.0350(14) 0.0306(13) 0.0034(11) -0.0129(10) -0.0071(11)
C42 0.0146(10) 0.0257(11) 0.0195(11) 0.0025(9) 0.0015(8) -0.0007(9)
C46 0.0257(12) 0.0286(13) 0.0250(12) -0.0034(10) 0.0050(9) 0.0027(10)
C51 0.0118(9) 0.0199(11) 0.0180(10) -0.0008(8) -0.0032(8) 0.0005(8)
C52 0.0159(10) 0.0196(11) 0.0214(11) 0.0013(9) -0.0026(8) -0.0008(8)
C53 0.0165(10) 0.0229(11) 0.0249(11) -0.0057(9) -0.0019(9) 0.0047(9)
C54 0.0173(11) 0.0292(12) 0.0250(12) -0.0013(10) 0.0047(9) 0.0041(9)
C55 0.0187(11) 0.0236(12) 0.0276(12) 0.0051(10) 0.0037(9) -0.0021(9)
C56 0.0165(10) 0.0175(11) 0.0241(11) -0.0005(9) -0.0005(8) 0.0006(8)
C61 0.0185(10) 0.0151(10) 0.0167(10) 0.0015(8) 0.0011(8) -0.0007(8)
C62 0.0172(10) 0.0187(11) 0.0232(11) 0.0009(9) 0.0000(8) -0.0023(8)
C63 0.0233(11) 0.0231(12) 0.0329(13) -0.0035(10) 0.0059(10) 0.0033(9)
C64 0.0362(14) 0.0274(13) 0.0343(14) -0.0140(11) 0.0051(11) -0.0007(11)
C65 0.0288(13) 0.0342(13) 0.0318(13) -0.0138(11) -0.0018(10) -0.0088(11)
C66 0.0172(10) 0.0273(12) 0.0241(11) -0.0029(10) 0.0005(9) -0.0021(9)
C71 0.083(3) 0.078(3) 0.0435(18) 0.0083(17) 0.0097(17) 0.029(2)
C72 0.083(3) 0.083(3) 0.051(2) -0.0286(19) -0.0119(18) 0.036(2)
C73 0.0251(14) 0.0452(18) 0.115(3) -0.045(2) -0.0109(16) 0.0021(13)
C74 0.078(2) 0.0309(17) 0.104(3) -0.0127(18) 0.050(2) -0.0190(16)
C45 0.0251(12) 0.0430(15) 0.0223(12) 0.0073(11) 0.0073(9) 0.0025(11)
C41 0.0186(10) 0.0176(11) 0.0216(11) 0.0048(9) -0.0028(8) -0.0010(9)
C43 0.0207(11) 0.0226(12) 0.0374(13) 0.0002(10) -0.0009(10) 0.0030(9)
C44 0.0242(11) 0.0191(11) 0.0311(12) 0.0056(10) -0.0057(9) -0.0044(9)
C32 0.0217(11) 0.0187(11) 0.0260(11) 0.0025(9) 0.0013(9) 0.0040(9)
C35 0.0506(15) 0.0187(12) 0.0278(13) -0.0027(10) 0.0049(11) 0.0076(11)
C36 0.0391(14) 0.0229(12) 0.0303(13) 0.0064(10) 0.0001(11) 0.0105(10)
C16 0.0186(10) 0.0192(11) 0.0163(10) -0.0018(9) -0.0029(8) -0.0009(8)
O 0.0311(9) 0.0398(11) 0.0517(12) -0.0208(9) 0.0016(8) -0.0006(8)
C25 0.0164(10) 0.0184(11) 0.0183(10) -0.0055(9) 0.0018(8) -0.0019(8)
K 0.0322(3) 0.0233(3) 0.0317(3) -0.0040(2) -0.0002(2) 0.0052(2)

_geom_special_details            
; 
 All esds (except the esd in the dihedral angle between two l.s. planes) 
 are estimated using the full covariance matrix.  The cell esds are taken 
 into account individually in the estimation of esds in distances, angles 
 and torsion angles; correlations between esds in cell parameters are only 
 used when they are defined by crystal symmetry.  An approximate (isotropic) 
 treatment of cell esds is used for estimating esds involving l.s. planes. 
;

loop_
_geom_bond_atom_site_label_1
_geom_bond_atom_site_label_2
_geom_bond_distance
_geom_bond_site_symmetry_2
_geom_bond_publ_flag
Pd C 2.043(2) . ?
Pd N 2.1445(16) . ?
Pd P1 2.2827(5) . ?
Pd P2 2.3064(5) . ?
C22 C23 1.395(3) . ?
C22 C21 1.421(3) . ?
C22 P2 1.792(2) . ?
P1 C12 1.791(2) . ?
P1 C31 1.835(2) . ?
P1 C32 1.856(2) . ?
C23 C24 1.386(3) . ?
C23 H23 0.9500 . ?
P2 C41 1.843(2) . ?
P2 C42 1.855(2) . ?
C24 C25 1.401(3) . ?
C24 C20 1.526(3) . ?
C26 C25 1.369(3) . ?
C26 C21 1.425(3) . ?
C26 H26 0.9500 . ?
C21 C 1.431(3) . ?
C21 K 3.292(2) . ?
C C11 1.437(3) . ?
C K 2.939(2) . ?
C20 C29 1.522(3) . ?
C20 C28 1.526(4) . ?
C20 C27 1.532(4) . ?
C28 H28A 0.9800 . ?
C28 H28B 0.9800 . ?
C28 H28C 0.9800 . ?
C27 H27A 0.9800 . ?
C27 H27B 0.9800 . ?
C27 H27C 0.9800 . ?
C29 H29A 0.9800 . ?
C29 H29B 0.9800 . ?
C29 H29C 0.9800 . ?
C12 C13 1.382(3) . ?
C12 C11 1.433(3) . ?
C11 C16 1.424(3) . ?
C11 K 3.047(2) . ?
C10 C19 1.521(3) . ?
C10 C17 1.522(3) . ?
C10 C14 1.524(3) . ?
C10 C18 1.533(3) . ?
C15 C16 1.375(3) . ?
C15 C14 1.392(3) . ?
C15 H15 0.9500 . ?
C14 C13 1.396(3) . ?
C13 H13 0.9500 . ?
C17 H17A 0.9800 . ?
C17 H17B 0.9800 . ?
C17 H17C 0.9800 . ?
C18 H18A 0.9800 . ?
C18 H18B 0.9800 . ?
C18 H18C 0.9800 . ?
C19 H19A 0.9800 . ?
C19 H19B 0.9800 . ?
C19 H19C 0.9800 . ?
N C51 1.375(3) . ?
N C61 1.377(3) . ?
C31 C33 1.521(3) . ?
C31 C34 1.528(3) . ?
C31 H31 1.0000 . ?
C33 H33A 0.9800 . ?
C33 H33B 0.9800 . ?
C33 H33C 0.9800 . ?
C34 H34A 0.9800 . ?
C34 H34B 0.9800 . ?
C34 H34C 0.9800 . ?
C42 C46 1.519(3) . ?
C42 C45 1.536(3) . ?
C42 H42 1.0000 . ?
C46 H46A 0.9800 . ?
C46 H46B 0.9800 . ?
C46 H46C 0.9800 . ?
C51 C52 1.403(3) . ?
C51 C56 1.407(3) . ?
C52 C53 1.376(3) . ?
C52 H52 0.9500 . ?
C53 C54 1.387(3) . ?
C53 H53 0.9500 . ?
C54 C55 1.384(3) . ?
C54 H54 0.9500 . ?
C55 C56 1.379(3) . ?
C55 H55 0.9500 . ?
C56 H56 0.9500 . ?
C61 C66 1.401(3) . ?
C61 C62 1.405(3) . ?
C62 C63 1.376(3) . ?
C62 H62 0.9500 . ?
C63 C64 1.377(3) . ?
C63 H63 0.9500 . ?
C64 C65 1.382(3) . ?
C64 H64 0.9500 . ?
C65 C66 1.372(3) . ?
C65 H65 0.9500 . ?
C66 H66 0.9500 . ?
C71 C72 1.504(5) . ?
C71 H71A 0.9800 . ?
C71 H71B 0.9800 . ?
C71 H71C 0.9800 . ?
C72 O 1.414(4) . ?
C72 H72A 0.9900 . ?
C72 H72B 0.9900 . ?
C73 O 1.417(3) . ?
C73 C74 1.489(5) . ?
C73 H73A 0.9900 . ?
C73 H73B 0.9900 . ?
C74 H74A 0.9800 . ?
C74 H74B 0.9800 . ?
C74 H74C 0.9800 . ?
C45 H45A 0.9800 . ?
C45 H45B 0.9800 . ?
C45 H45C 0.9800 . ?
C41 C43 1.519(3) . ?
C41 C44 1.527(3) . ?
C41 H41 1.0000 . ?
C43 H43A 0.9800 . ?
C43 H43B 0.9800 . ?
C43 H43C 0.9800 . ?
C44 H44A 0.9800 . ?
C44 H44B 0.9800 . ?
C44 H44C 0.9800 . ?
C32 C35 1.512(3) . ?
C32 C36 1.525(3) . ?
C32 H32 1.0000 . ?
C35 H35A 0.9800 . ?
C35 H35B 0.9800 . ?
C35 H35C 0.9800 . ?
C36 H36A 0.9800 . ?
C36 H36B 0.9800 . ?
C36 H36C 0.9800 . ?
C16 K 3.069(2) . ?
C16 H16 0.9500 . ?
O K 2.7010(17) . ?
C25 H25 0.9500 . ?
K C54 3.004(2) 1_655 ?
K C55 3.062(2) 1_655 ?
K C53 3.240(2) 1_655 ?
K C56 3.372(2) 1_655 ?
K C52 3.536(2) 1_655 ?
K C51 3.667(2) 1_655 ?

loop_
_geom_angle_atom_site_label_1
_geom_angle_atom_site_label_2
_geom_angle_atom_site_label_3
_geom_angle
_geom_angle_site_symmetry_1
_geom_angle_site_symmetry_3
_geom_angle_publ_flag
C Pd N 175.74(7) . . ?
C Pd P1 81.71(6) . . ?
N Pd P1 98.52(5) . . ?
C Pd P2 83.36(6) . . ?
N Pd P2 97.36(5) . . ?
P1 Pd P2 160.036(19) . . ?
C23 C22 C21 122.49(18) . . ?
C23 C22 P2 124.44(15) . . ?
C21 C22 P2 112.84(14) . . ?
C12 P1 C31 107.54(9) . . ?
C12 P1 C32 105.66(10) . . ?
C31 P1 C32 104.07(10) . . ?
C12 P1 Pd 103.02(7) . . ?
C31 P1 Pd 124.27(7) . . ?
C32 P1 Pd 110.99(7) . . ?
C24 C23 C22 122.08(19) . . ?
C24 C23 H23 119.0 . . ?
C22 C23 H23 119.0 . . ?
C22 P2 C41 107.55(9) . . ?
C22 P2 C42 105.99(9) . . ?
C41 P2 C42 104.81(9) . . ?
C22 P2 Pd 102.61(7) . . ?
C41 P2 Pd 122.44(7) . . ?
C42 P2 Pd 112.34(7) . . ?
C23 C24 C25 115.82(18) . . ?
C23 C24 C20 124.11(19) . . ?
C25 C24 C20 120.04(18) . . ?
C25 C26 C21 122.55(19) . . ?
C25 C26 H26 118.7 . . ?
C21 C26 H26 118.7 . . ?
C22 C21 C26 113.66(17) . . ?
C22 C21 C 120.96(18) . . ?
C26 C21 C 125.36(18) . . ?
C22 C21 K 101.48(12) . . ?
C26 C21 K 108.25(12) . . ?
C C21 K 63.23(10) . . ?
C21 C C11 123.14(18) . . ?
C21 C Pd 118.31(14) . . ?
C11 C Pd 118.45(14) . . ?
C21 C K 91.00(11) . . ?
C11 C K 80.34(11) . . ?
Pd C K 102.45(8) . . ?
C29 C20 C24 112.10(18) . . ?
C29 C20 C28 108.0(2) . . ?
C24 C20 C28 109.0(2) . . ?
C29 C20 C27 109.0(2) . . ?
C24 C20 C27 109.44(19) . . ?
C28 C20 C27 109.3(2) . . ?
C13 C12 C11 122.64(18) . . ?
C13 C12 P1 126.11(15) . . ?
C11 C12 P1 111.25(14) . . ?
C16 C11 C12 113.23(18) . . ?
C16 C11 C 126.38(18) . . ?
C12 C11 C 120.06(17) . . ?
C16 C11 K 77.37(11) . . ?
C12 C11 K 119.95(13) . . ?
C C11 K 71.96(11) . . ?
C19 C10 C17 108.25(19) . . ?
C19 C10 C14 110.81(18) . . ?
C17 C10 C14 112.09(18) . . ?
C19 C10 C18 108.81(19) . . ?
C17 C10 C18 107.72(18) . . ?
C14 C10 C18 109.06(18) . . ?
C16 C15 C14 123.25(19) . . ?
C16 C15 H15 118.4 . . ?
C14 C15 H15 118.4 . . ?
C15 C14 C13 115.29(18) . . ?
C15 C14 C10 123.63(18) . . ?
C13 C14 C10 121.06(18) . . ?
C12 C13 C14 122.70(19) . . ?
C12 C13 H13 118.6 . . ?
C14 C13 H13 118.6 . . ?
C51 N C61 120.68(17) . . ?
C51 N Pd 116.68(13) . . ?
C61 N Pd 120.77(13) . . ?
C33 C31 C34 111.08(19) . . ?
C33 C31 P1 110.96(15) . . ?
C34 C31 P1 111.03(15) . . ?
C33 C31 H31 107.9 . . ?
C34 C31 H31 107.9 . . ?
P1 C31 H31 107.9 . . ?
C46 C42 C45 109.75(18) . . ?
C46 C42 P2 109.76(14) . . ?
C45 C42 P2 115.89(15) . . ?
C46 C42 H42 107.0 . . ?
C45 C42 H42 107.0 . . ?
P2 C42 H42 107.0 . . ?
N C51 C52 119.13(18) . . ?
N C51 C56 124.23(18) . . ?
C52 C51 C56 116.28(18) . . ?
C53 C52 C51 122.1(2) . . ?
C53 C52 H52 119.0 . . ?
C51 C52 H52 119.0 . . ?
C52 C53 C54 120.8(2) . . ?
C52 C53 H53 119.6 . . ?
C54 C53 H53 119.6 . . ?
C55 C54 C53 118.09(19) . . ?
C55 C54 H54 121.0 . . ?
C53 C54 H54 121.0 . . ?
C56 C55 C54 121.6(2) . . ?
C56 C55 H55 119.2 . . ?
C54 C55 H55 119.2 . . ?
C55 C56 C51 121.1(2) . . ?
C55 C56 H56 119.5 . . ?
C51 C56 H56 119.5 . . ?
N C61 C66 123.91(18) . . ?
N C61 C62 119.78(18) . . ?
C66 C61 C62 116.12(19) . . ?
C63 C62 C61 121.45(19) . . ?
C63 C62 H62 119.3 . . ?
C61 C62 H62 119.3 . . ?
C62 C63 C64 121.4(2) . . ?
C62 C63 H63 119.3 . . ?
C64 C63 H63 119.3 . . ?
C63 C64 C65 118.0(2) . . ?
C63 C64 H64 121.0 . . ?
C65 C64 H64 121.0 . . ?
C66 C65 C64 121.2(2) . . ?
C66 C65 H65 119.4 . . ?
C64 C65 H65 119.4 . . ?
C65 C66 C61 121.8(2) . . ?
C65 C66 H66 119.1 . . ?
C61 C66 H66 119.1 . . ?
O C72 C71 109.3(3) . . ?
O C72 H72A 109.8 . . ?
C71 C72 H72A 109.8 . . ?
O C72 H72B 109.8 . . ?
C71 C72 H72B 109.8 . . ?
H72A C72 H72B 108.3 . . ?
O C73 C74 109.9(2) . . ?
O C73 H73A 109.7 . . ?
C74 C73 H73A 109.7 . . ?
O C73 H73B 109.7 . . ?
C74 C73 H73B 109.7 . . ?
H73A C73 H73B 108.2 . . ?
C43 C41 C44 111.36(18) . . ?
C43 C41 P2 110.63(14) . . ?
C44 C41 P2 110.46(14) . . ?
C43 C41 H41 108.1 . . ?
C44 C41 H41 108.1 . . ?
P2 C41 H41 108.1 . . ?
C35 C32 C36 110.17(18) . . ?
C35 C32 P1 109.98(15) . . ?
C36 C32 P1 114.20(15) . . ?
C35 C32 H32 107.4 . . ?
C36 C32 H32 107.4 . . ?
P1 C32 H32 107.4 . . ?
C15 C16 C11 122.81(19) . . ?
C15 C16 K 121.31(14) . . ?
C11 C16 K 75.71(11) . . ?
C15 C16 H16 118.6 . . ?
C11 C16 H16 118.6 . . ?
K C16 H16 73.4 . . ?
C72 O C73 112.0(2) . . ?
C72 O K 116.56(17) . . ?
C73 O K 130.0(2) . . ?
C26 C25 C24 122.83(19) . . ?
C26 C25 H25 118.6 . . ?
C24 C25 H25 118.6 . . ?
O K C 130.92(6) . . ?
O K C54 130.53(6) . 1_655 ?
C K C54 97.09(6) . 1_655 ?
O K C11 120.78(6) . . ?
C K C11 27.70(5) . . ?
C54 K C11 107.36(6) 1_655 . ?
O K C55 104.84(6) . 1_655 ?
C K C55 120.02(6) . 1_655 ?
C54 K C55 26.36(6) 1_655 1_655 ?
C11 K C55 133.71(6) . 1_655 ?
O K C16 123.48(6) . . ?
C K C16 50.25(5) . . ?
C54 K C16 94.35(6) 1_655 . ?
C11 K C16 26.93(5) . . ?
C55 K C16 118.48(6) 1_655 . ?
O K C53 131.95(5) . 1_655 ?
C K C53 95.75(5) . 1_655 ?
C54 K C53 25.31(6) 1_655 1_655 ?
C11 K C53 94.51(5) . 1_655 ?
C55 K C53 44.20(6) 1_655 1_655 ?
C16 K C53 74.50(5) . 1_655 ?
O K C21 153.36(5) . . ?
C K C21 25.76(5) . . ?
C54 K C21 71.67(5) 1_655 . ?
C11 K C21 46.69(5) . . ?
C55 K C21 94.32(5) 1_655 . ?
C16 K C21 58.45(5) . . ?
C53 K C21 74.63(5) 1_655 . ?
O K C56 87.55(5) . 1_655 ?
C K C56 141.03(6) . 1_655 ?
C54 K C56 43.97(5) 1_655 1_655 ?
C11 K C56 142.99(5) . 1_655 ?
C55 K C56 24.13(5) 1_655 1_655 ?
C16 K C56 118.55(5) . 1_655 ?
C53 K C56 49.28(5) 1_655 1_655 ?
C21 K C56 115.61(5) . 1_655 ?
O K C52 110.69(5) . 1_655 ?
C K C52 113.52(5) . 1_655 ?
C54 K C52 42.12(5) 1_655 1_655 ?
C11 K C52 103.53(5) . 1_655 ?
C55 K C52 48.49(5) 1_655 1_655 ?
C16 K C52 78.21(5) . 1_655 ?
C53 K C52 22.90(5) 1_655 1_655 ?
C21 K C52 95.84(5) . 1_655 ?
C56 K C52 40.34(5) 1_655 1_655 ?
O K C51 91.34(5) . 1_655 ?
C K C51 135.48(5) . 1_655 ?
C54 K C51 48.97(5) 1_655 1_655 ?
C11 K C51 124.67(5) . 1_655 ?
C55 K C51 41.04(5) 1_655 1_655 ?
C16 K C51 98.23(5) . 1_655 ?
C53 K C51 40.62(5) 1_655 1_655 ?
C21 K C51 115.14(5) . 1_655 ?
C56 K C51 22.56(5) 1_655 1_655 ?
C52 K C51 22.36(5) 1_655 1_655 ?

_diffrn_measured_fraction_theta_max 0.999
_diffrn_reflns_theta_full        25.00
_diffrn_measured_fraction_theta_full 0.999
_refine_diff_density_max         0.420
_refine_diff_density_min         -0.279
_refine_diff_density_rms         0.052

_iucr_refine_instructions_details 
;
TITL pc47 in P2(1)/n
CELL 0.71073  10.24090  18.16900  25.74320  90.0000  90.5531  90.0000
ZERR    4.00   0.00090   0.00150   0.00220   0.0000   0.0026   0.0000
LATT  1
SYMM 0.5-X, 0.5+Y, 0.5-Z
SFAC C H N P K PD O
UNIT 196 288 4 8 4 4 4
LIST 6 ! automatically inserted. Change 6 to 4 for CHECKCIF!!
TEMP -153.150
Eqiv $1 1+x, +y, +z
 
L.S. 4
BOND $H
FMAP 2
PLAN 20
Size 0.07 0.11 0.12
Omit 0 50
Omit 0 1 1
Omit 0 0 2
Omit 1 4 2
Omit 2 0 2
Omit -2 2 1
Acta 50
 
Bind K C
Bind K O
Bind K C21
Bind K C11
Bind K C16
Bind K C51_$1
Bind K C52_$1
Bind K C53_$1
Bind K C54_$1
Bind K C55_$1
Bind K C56_$1
 
WGHT    0.018700    4.854200
FVAR       0.08387
MOLE   1
Part 1
PD    6    0.497109    0.093205    0.205635    11.00000    0.01205    0.01282 =
         0.01383    0.00047   -0.00092   -0.00081
C22   1    0.668345    0.097913    0.310912    11.00000    0.01441    0.01612 =
         0.01614   -0.00110    0.00041    0.00050
P1    4    0.484760    0.175962    0.139052    11.00000    0.01553    0.01469 =
         0.01472    0.00103   -0.00201   -0.00070
C23   1    0.722610    0.091619    0.360627    11.00000    0.01823    0.01899 =
         0.01558    0.00030    0.00243    0.00114
AFIX  43
H23   2    0.694669    0.052631    0.382455    11.00000   -1.20000
AFIX   0
P2    4    0.530229    0.046337    0.287975    11.00000    0.01442    0.01596 =
         0.01540    0.00214   -0.00078   -0.00101
C24   1    0.816025    0.140460    0.379190    11.00000    0.01710    0.02385 =
         0.01624   -0.00380    0.00033    0.00214
C26   1    0.799723    0.203951    0.296171    11.00000    0.01516    0.01505 =
         0.01956   -0.00068    0.00324    0.00040
AFIX  43
H26   2    0.826039    0.244382    0.275344    11.00000   -1.20000
AFIX   0
C21   1    0.710838    0.151561    0.274654    11.00000    0.01149    0.01549 =
         0.01830   -0.00117    0.00110    0.00341
C     1    0.662992    0.151483    0.222247    11.00000    0.01451    0.01660 =
         0.01977    0.00041   -0.00206    0.00042
C20   1    0.879077    0.135624    0.433022    11.00000    0.03903    0.03564 =
         0.01554    0.00073   -0.00801   -0.01284
C28   1    0.845631    0.204998    0.463541    11.00000    0.10023    0.04212 =
         0.01868   -0.00784    0.00689   -0.03229
AFIX 137
H28A  2    0.877725    0.248311    0.444911    11.00000   -1.50000
H28B  2    0.886979    0.202684    0.497993    11.00000   -1.50000
H28C  2    0.750710    0.208552    0.467320    11.00000   -1.50000
AFIX   0
C27   1    1.027547    0.129987    0.427594    11.00000    0.04053    0.07773 =
         0.04118    0.01675   -0.02462   -0.01609
AFIX 137
H27A  2    1.049540    0.084424    0.409279    11.00000   -1.50000
H27B  2    1.068429    0.129637    0.462170    11.00000   -1.50000
H27C  2    1.059669    0.172295    0.407860    11.00000   -1.50000
AFIX   0
C29   1    0.830319    0.069541    0.463538    11.00000    0.06031    0.04102 =
         0.02241    0.00747   -0.01826   -0.01755
AFIX 137
H29A  2    0.735679    0.073511    0.468079    11.00000   -1.50000
H29B  2    0.873532    0.068297    0.497659    11.00000   -1.50000
H29C  2    0.850347    0.024258    0.444529    11.00000   -1.50000
AFIX   0
C12   1    0.648504    0.210015    0.135078    11.00000    0.01674    0.01515 =
         0.01775   -0.00142   -0.00212   -0.00114
C11   1    0.721446    0.193883    0.181489    11.00000    0.01717    0.01324 =
         0.01760   -0.00230   -0.00064   -0.00037
C10   1    0.885498    0.313268    0.046865    11.00000    0.02702    0.02403 =
         0.01871    0.00262    0.00253   -0.00686
C15   1    0.905377    0.252119    0.136643    11.00000    0.01757    0.01843 =
         0.02154   -0.00311    0.00096   -0.00342
AFIX  43
H15   2    0.995350    0.264850    0.137344    11.00000   -1.20000
AFIX   0
C14   1    0.831926    0.269953    0.092650    11.00000    0.02418    0.01442 =
         0.01726   -0.00227    0.00194   -0.00248
C13   1    0.701812    0.247041    0.093434    11.00000    0.02020    0.01652 =
         0.01735    0.00047   -0.00256   -0.00028
AFIX  43
H13   2    0.647694    0.257319    0.064144    11.00000   -1.20000
AFIX   0
C17   1    1.030628    0.329386    0.053117    11.00000    0.03246    0.03511 =
         0.03006    0.00842    0.00565   -0.00771
AFIX 137
H17A  2    1.079121    0.282944    0.054949    11.00000   -1.50000
H17B  2    1.045548    0.357488    0.085121    11.00000   -1.50000
H17C  2    1.060673    0.358104    0.023307    11.00000   -1.50000
AFIX   0
C18   1    0.813879    0.387199    0.043042    11.00000    0.03601    0.02989 =
         0.02720    0.00747   -0.00050   -0.00340
AFIX 137
H18A  2    0.846750    0.414954    0.013260    11.00000   -1.50000
H18B  2    0.829060    0.415462    0.074957    11.00000   -1.50000
H18C  2    0.720047    0.378438    0.038465    11.00000   -1.50000
AFIX   0
C19   1    0.865049    0.271290   -0.003694    11.00000    0.05563    0.03987 =
         0.02049   -0.00301    0.00656   -0.01626
AFIX 137
H19A  2    0.896193    0.301109   -0.032777    11.00000   -1.50000
H19B  2    0.771878    0.260778   -0.008580    11.00000   -1.50000
H19C  2    0.913903    0.224942   -0.002294    11.00000   -1.50000
AFIX   0
N     3    0.331842    0.026501    0.184969    11.00000    0.01384    0.01685 =
         0.01889   -0.00143    0.00097   -0.00040
C31   1    0.430219    0.153212    0.072853    11.00000    0.02610    0.02168 =
         0.01678    0.00328   -0.00552   -0.00483
AFIX  13
H31   2    0.444100    0.197579    0.050593    11.00000   -1.20000
AFIX   0
C33   1    0.510654    0.090551    0.050577    11.00000    0.04181    0.02964 =
         0.01999   -0.00457    0.00059   -0.00373
AFIX 137
H33A  2    0.481819    0.080540    0.014861    11.00000   -1.50000
H33B  2    0.498838    0.046321    0.071807    11.00000   -1.50000
H33C  2    0.603138    0.104411    0.050707    11.00000   -1.50000
AFIX   0
C34   1    0.284601    0.134836    0.071474    11.00000    0.02897    0.03504 =
         0.03061    0.00343   -0.01286   -0.00712
AFIX 137
H34A  2    0.258114    0.122397    0.035860    11.00000   -1.50000
H34B  2    0.234530    0.177503    0.083349    11.00000   -1.50000
H34C  2    0.267782    0.092824    0.094327    11.00000   -1.50000
AFIX   0
C42   1    0.394370    0.068937    0.332378    11.00000    0.01462    0.02572 =
         0.01950    0.00248    0.00154   -0.00066
AFIX  13
H42   2    0.312024    0.051296    0.315300    11.00000   -1.20000
AFIX   0
C46   1    0.382656    0.151878    0.337937    11.00000    0.02573    0.02862 =
         0.02500   -0.00341    0.00504    0.00273
AFIX 137
H46A  2    0.378051    0.174472    0.303401    11.00000   -1.50000
H46B  2    0.459053    0.170902    0.356815    11.00000   -1.50000
H46C  2    0.303307    0.163783    0.357184    11.00000   -1.50000
AFIX   0
C51   1    0.222610    0.033938    0.215132    11.00000    0.01184    0.01994 =
         0.01798   -0.00077   -0.00322    0.00050
C52   1    0.185792    0.104307    0.231963    11.00000    0.01593    0.01962 =
         0.02136    0.00126   -0.00259   -0.00077
AFIX  43
H52   2    0.227279    0.146138    0.217363    11.00000   -1.20000
AFIX   0
C53   1    0.091460    0.114633    0.268960    11.00000    0.01654    0.02291 =
         0.02487   -0.00569   -0.00194    0.00470
AFIX  43
H53   2    0.070753    0.163093    0.280025    11.00000   -1.20000
AFIX   0
C54   1    0.026248    0.055113    0.290290    11.00000    0.01731    0.02924 =
         0.02504   -0.00133    0.00470    0.00412
AFIX  43
H54   2   -0.037992    0.062024    0.316216    11.00000   -1.20000
AFIX   0
C55   1    0.057473   -0.014655    0.272708    11.00000    0.01875    0.02356 =
         0.02759    0.00508    0.00370   -0.00212
AFIX  43
H55   2    0.013257   -0.056025    0.286678    11.00000   -1.20000
AFIX   0
C56   1    0.151230   -0.025506    0.235403    11.00000    0.01649    0.01751 =
         0.02410   -0.00047   -0.00049    0.00065
AFIX  43
H56   2    0.167921   -0.073904    0.223181    11.00000   -1.20000
AFIX   0
C61   1    0.345162   -0.032725    0.152062    11.00000    0.01851    0.01510 =
         0.01668    0.00150    0.00107   -0.00070
C62   1    0.470295   -0.059065    0.140130    11.00000    0.01725    0.01868 =
         0.02318    0.00088    0.00002   -0.00229
AFIX  43
H62   2    0.544429   -0.037507    0.156560    11.00000   -1.20000
AFIX   0
C63   1    0.487855   -0.115388    0.105177    11.00000    0.02330    0.02310 =
         0.03295   -0.00346    0.00587    0.00333
AFIX  43
H63   2    0.573853   -0.131747    0.097875    11.00000   -1.20000
AFIX   0
C64   1    0.383413   -0.148553    0.080552    11.00000    0.03619    0.02737 =
         0.03426   -0.01404    0.00514   -0.00068
AFIX  43
H64   2    0.396114   -0.187916    0.056842    11.00000   -1.20000
AFIX   0
C65   1    0.259576   -0.122896    0.091342    11.00000    0.02875    0.03415 =
         0.03182   -0.01382   -0.00185   -0.00882
AFIX  43
H65   2    0.186191   -0.144882    0.074663    11.00000   -1.20000
AFIX   0
C66   1    0.240667   -0.066247    0.125704    11.00000    0.01718    0.02728 =
         0.02414   -0.00288    0.00046   -0.00213
AFIX  43
H66   2    0.154397   -0.049302    0.131784    11.00000   -1.20000
AFIX   0
C71   1    0.891757    0.067727    0.061948    11.00000    0.08276    0.07778 =
         0.04345    0.00832    0.00970    0.02915
AFIX 137
H71A  2    0.881064    0.088940    0.027166    11.00000   -1.50000
H71B  2    0.981315    0.076033    0.074361    11.00000   -1.50000
H71C  2    0.830345    0.091207    0.085750    11.00000   -1.50000
AFIX   0
C72   1    0.864974   -0.013602    0.059751    11.00000    0.08304    0.08303 =
         0.05135   -0.02864   -0.01192    0.03600
AFIX  23
H72A  2    0.773945   -0.022291    0.047994    11.00000   -1.20000
H72B  2    0.924324   -0.037302    0.034646    11.00000   -1.20000
AFIX   0
C73   1    0.881744   -0.122364    0.108558    11.00000    0.02514    0.04523 =
         0.11488   -0.04480   -0.01091    0.00206
AFIX  23
H73A  2    0.947897   -0.140766    0.083957    11.00000   -1.20000
H73B  2    0.794815   -0.139436    0.096476    11.00000   -1.20000
AFIX   0
C74   1    0.909493   -0.152030    0.161449    11.00000    0.07820    0.03088 =
         0.10419   -0.01267    0.05030   -0.01899
AFIX 137
H74A  2    0.906099   -0.205919    0.160539    11.00000   -1.50000
H74B  2    0.844059   -0.133545    0.185723    11.00000   -1.50000
H74C  2    0.996582   -0.136149    0.172892    11.00000   -1.50000
AFIX   0
C45   1    0.401100    0.033135    0.386373    11.00000    0.02510    0.04301 =
         0.02233    0.00726    0.00727    0.00249
AFIX 137
H45A  2    0.403308   -0.020526    0.382631    11.00000   -1.50000
H45B  2    0.324087    0.047360    0.406323    11.00000   -1.50000
H45C  2    0.480200    0.049723    0.404623    11.00000   -1.50000
AFIX   0
C41   1    0.564773   -0.051813    0.299885    11.00000    0.01860    0.01756 =
         0.02158    0.00477   -0.00283   -0.00095
AFIX  13
H41   2    0.579356   -0.058668    0.338044    11.00000   -1.20000
AFIX   0
C43   1    0.688140   -0.075262    0.272111    11.00000    0.02067    0.02263 =
         0.03744    0.00021   -0.00085    0.00297
AFIX 137
H43A  2    0.675228   -0.070130    0.234515    11.00000   -1.50000
H43B  2    0.707694   -0.126736    0.280483    11.00000   -1.50000
H43C  2    0.761108   -0.044050    0.283412    11.00000   -1.50000
AFIX   0
C44   1    0.448151   -0.099047    0.283491    11.00000    0.02418    0.01909 =
         0.03112    0.00562   -0.00574   -0.00441
AFIX 137
H44A  2    0.428736   -0.090850    0.246591    11.00000   -1.50000
H44B  2    0.371984   -0.085508    0.304172    11.00000   -1.50000
H44C  2    0.468879   -0.151100    0.289187    11.00000   -1.50000
AFIX   0
C32   1    0.383097    0.256406    0.157076    11.00000    0.02173    0.01873 =
         0.02596    0.00246    0.00126    0.00396
AFIX  13
H32   2    0.290754    0.238948    0.159518    11.00000   -1.20000
AFIX   0
C35   1    0.423299    0.284312    0.210186    11.00000    0.05057    0.01867 =
         0.02778   -0.00265    0.00485    0.00761
AFIX 137
H35A  2    0.513641    0.301991    0.209110    11.00000   -1.50000
H35B  2    0.416698    0.244274    0.235534    11.00000   -1.50000
H35C  2    0.365622    0.324762    0.220346    11.00000   -1.50000
AFIX   0
C36   1    0.385341    0.319105    0.117699    11.00000    0.03913    0.02292 =
         0.03026    0.00645    0.00008    0.01052
AFIX 137
H36A  2    0.350199    0.301698    0.084355    11.00000   -1.50000
H36B  2    0.475413    0.335935    0.113115    11.00000   -1.50000
H36C  2    0.331852    0.359969    0.130327    11.00000   -1.50000
AFIX   0
 
C16   1    0.854144    0.216973    0.179155    11.00000    0.01858    0.01918 =
         0.01632   -0.00180   -0.00287   -0.00091
AFIX  43
H16   2    0.909656    0.207704    0.208202    11.00000   -1.20000
AFIX   0
O     7    0.884466   -0.044382    0.109657    11.00000    0.03115    0.03975 =
         0.05174   -0.02082    0.00158   -0.00056
C25   1    0.848656    0.198259    0.345705    11.00000    0.01636    0.01839 =
         0.01831   -0.00552    0.00180   -0.00188
AFIX  43
H25   2    0.907248    0.235088    0.357887    11.00000   -1.20000
AFIX   0
Part 2
K     5    0.870146    0.049143    0.190961    11.00000    0.03221    0.02335 =
         0.03166   -0.00402   -0.00015    0.00519
Part 0
MOLE   2
MOLE   3
MOLE   4
HKLF 4
 
REM  pc47 in P2(1)/n
REM R1 =  0.0252 for   7432 Fo > 4sig(Fo)  and  0.0318 for all   8436 data
REM    512 parameters refined using      0 restraints
 
END  
     
WGHT      0.0187      4.8534 
REM Highest difference peak  0.420,  deepest hole -0.279,  1-sigma level  0.052
Q1    1   0.4557  0.0558  0.3093  11.00000  0.05    0.42
Q2    1   0.5687  0.1986  0.1386  11.00000  0.05    0.38
Q3    1   0.9347  0.0100  0.0587  11.00000  0.05    0.35
Q4    1   0.8555  0.2957  0.0686  11.00000  0.05    0.31
Q5    1   0.8454  0.1389  0.4072  11.00000  0.05    0.31
Q6    1   0.4579  0.1648  0.1059  11.00000  0.05    0.30
Q7    1   0.5175  0.0639  0.2532  11.00000  0.05    0.30
Q8    1   0.4972  0.1382  0.1647  11.00000  0.05    0.29
Q9    1   0.4322  0.2197  0.1501  11.00000  0.05    0.28
Q10   1   0.6851  0.2054  0.1599  11.00000  0.05    0.28
Q11   1   0.8455 -0.1230  0.1400  11.00000  0.05    0.27
Q12   1   0.6777  0.1839  0.2073  11.00000  0.05    0.27
Q13   1   0.8167 -0.1405  0.1593  11.00000  0.05    0.27
Q14   1   0.9570  0.0864  0.0788  11.00000  0.05    0.26
Q15   1   0.5431 -0.0063  0.2923  11.00000  0.05    0.26
Q16   1   0.6056  0.1389  0.2182  11.00000  0.05    0.26
Q17   1   0.6076  0.0807  0.3017  11.00000  0.05    0.25
Q18   1   0.2996 -0.0394  0.1322  11.00000  0.05    0.25
Q19   1   0.2824  0.0298  0.2018  11.00000  0.05    0.25
Q20   1   0.6183 -0.0592  0.2818  11.00000  0.05    0.25

;
